# Supplementary material for: Revealing the immune perturbation of black phosphorus nanomaterials to macrophages by understanding the protein corona
Source: Nat Commun. 2018 Jun 26;9:2480. doi: 10.1038/s41467-018-04873-7 (PMC6018659; doi:10.1038/s41467-018-04873-7)
Supplement: Supplementary file 4 — Supplementary Data 1 [file 41467_2018_4873_MOESM4_ESM.xlsx]

## Sheet: 1
Uniprot accession number	Protein ID	PepCount	Unique PepCount	Cover Percent	MW	Score
P02768	Serum albumin	246	50	0.8013	69366	11641.9
P01023	Alpha-2-macroglobulin	104	22	0.2368	163289	6019.5
P01024	Complement C3	71	19	0.1786	187146	4119.2
Q53H26	Transferrin variant	32	15	0.2765	77079.1	1552.81
P00738	Haptoglobin	30	14	0.3892	45204.8	1293.77
D3DNU8	Kininogen 1, isoform CRA_a	15	12	0.267	47852.6	732.08
P02671	Fibrinogen alpha chain	25	11	0.1432	94971.9	964.07
C0JYY2	Apolipoprotein B	15	11	0.0438	515551	746.62
Q6GMX6	IGH@ protein	33	10	0.3075	51082.4	1450.84
V9HVY1	Epididymis secretory sperm binding protein Li 78p	27	10	0.2953	55927.6	1493.58
P01009	Alpha-1-antitrypsin	28	9	0.2751	46736	1625.18
Q6N093	Putative uncharacterized protein DKFZp686I04196 a	21	8	0.2446	46060.4	866.05
P02647	Apolipoprotein A-I	11	8	0.2996	30777.4	1928.25
Q6MZX7	Putative uncharacterized protein DKFZp686M24218a	16	7	0.2164	52419.8	677.5
Q8NCL6	Highly similar to Ig alpha-1 chain C region	12	7	0.2556	53223.7	581.17
P04004	Vitronectin	8	7	0.1276	54305	270.53
Q6PJF2	IGK@ protein	33	6	0.4298	25520.3	2352.06
Q6P5S8	IGK@ protein	30	6	0.428	25772.6	1984.84
A0A0G2JL54	Complement C4-B	12	6	0.0642	187714	685.41
C9JEU5	Fibrinogen gamma chain	7	6	0.1843	50321.9	333.88
D6RF35	Vitamin D-binding protein	6	6	0.2605	53020	361.21
A0A087WV45	Transthyretin	15	5	0.5036	15119.9	574.81
P02765	Alpha-2-HS-glycoprotein	13	5	0.1771	39324.2	645.66
A0A075B6N8	Ig gamma-3 chain C region	11	5	0.1353	41215.4	448.98
Q8N355	IGL@ protein	11	5	0.2906	24792.3	612.36
A0A5E4	Uncharacterized proteina	9	5	0.2894	24746.4	589.94
P02790	Hemopexin	6	5	0.158	51675.8	232.35
B2RMS9	Inter-alpha (Globulin) inhibitor H4 (Plasma Kallikrein-sensitive glycoprotein)	7	4	0.0774	103361	305.91
A0A024R6P0	Serpin peptidase inhibitor, clade A (Alpha-1 antiproteinase, antitrypsin), member 3, isoform CRA_c	5	4	0.1395	47650.3	297.73
D9YZU5	Beta-globin	5	4	0.4082	15998.2	247.17
Q86TT1	Full-length cDNA clone CS0DD006YL02 of Neuroblastoma of Homo sapiens (human)	4	4	0.1253	41272.1	133.5
A0A024R944	Serpin peptidase inhibitor, clade C (Antithrombin), member 1, isoform CRA_a	8	3	0.1164	52601.8	590.02
Q5VY30	Retinol binding protein 4, plasma, isoform CRA_b	5	3	0.3518	22973.6	408.33
B2R8I2	Highly similar to Homo sapiens histidine-rich glycoprotein (HRG), mRNA	4	3	0.0838	59511.6	169.66
S6BGF5	IgG H chain	4	3	0.1542	25599.4	208.11
A2KBC8	Anti-TeTox scFv	5	2	0.1471	25155.7	458.26
Q9UL78	My in-reactive immunoglobulin light chain variable region	5	2	0.3119	11645.9	425.31
F8WAS2	Inter-alpha-trypsin inhibitor heavy chain H1	3	2	0.1549	23436.8	199.83
P01031	Complement C5	3	2	0.0263	188303	173.69
P02751	Fibronectin	3	2	0.0105	262622	142.05
A0A0A0MS51	Gelsolin	2	2	0.0535	82524.6	128.35
A0A109PW65	GCT-A3 light chain variable region	2	2	0.3178	11626.9	59.68
A0A125QYY5	GCT-A9 light chain variable region	2	2	0.3178	11609.7	104.51
B2R4R0	Histone H4	2	2	0.2136	11367.2	124.33
E7ETN3	Uncharacterized proteina	2	2	0.0287	124015	119.01
P02748	Complement component C9	2	2	0.0698	63172.7	161.37
P10909	Clusterin	2	2	0.0423	52494	64.79
P19652	Alpha-1-acid glycoprotein 2	2	2	0.0995	23602.3	78.92
P43652	Afamin	2	2	0.0701	69068.4	79.09
a Proteins which are not conserved or with no known or predicted function (www.uniprot.org)
PepCount: the total number of peptide sequences associated with the protein group (i.e. for all the proteins in the group), UniquePepCount: the total number of unique peptides associated with the protein group (i.e. these peptides are not shared with another protein group), CoverPercent: sequence coverage of protein, MW: molecular weight of identified protein, Score: Andromeda score for the best …

## Sheet: 2
Uniprot accession number	Protein ID	PepCount	Unique PepCount	Cover Percent	MW	Score
P02768	Serum albumin	246	50	0.8013	69366	11641.9
P0C0L4	Complement C4-A	46	41	0.2517	192783	1812.61
P00747	Plasminogen	36	29	0.4086	90568.1	1368.68
B4E1D8	Highly similar to C4b-binding protein alpha chain	35	23	0.4179	60404.6	1347.58
P01023	Alpha-2-macroglobulin	104	22	0.2368	163289	6019.5
P03952	Plasma kallikrein	26	22	0.3182	71369	866.37
P01024	Complement C3	71	19	0.1786	187146	4119.2
A0A0S2Z3D5	Apolipoprotein E isoform 1	17	17	0.4795	36153.7	559.76
D3DRR6	Inter-alpha (Globulin) inhibitor H2, isoform CRA_a	18	16	0.17	106567	603.25
Q53H26	Transferrin variant	32	15	0.2765	77079.1	1552.81
P00739	Haptoglobin-related protein	15	14	0.2989	39029.1	595.02
P00738	Haptoglobin	30	14	0.3892	45204.8	1293.77
D3DNU8	Kininogen 1, isoform CRA_a	15	12	0.267	47852.6	732.08
C0JYY2	Apolipoprotein B	15	11	0.0438	515551	746.62
P02790	Hemopexin	11	10	0.2294	51675.8	375.19
Q6GMX6	IGH@ protein	33	10	0.3075	51082.4	1450.84
A0A0S2Z3V0	Apolipoprotein E isoform 2	10	10	0.4921	21682.3	407.98
Q03591	Complement factor H-related protein 1	16	10	0.2485	37650.2	611.52
P01009	Alpha-1-antitrypsin	28	9	0.2751	46736	1625.18
P02647	Apolipoprotein A-I	11	8	0.2996	30777.4	1928.25
Q8NCL6	Highly similar to Ig alpha-1 chain C region	12	7	0.2556	53223.7	581.17
B7Z549	Highly similar to Inter-alpha-trypsin inhibitor heavy chain H1	6	6	0.1064	75507.1	255.98
A0A0G2JL54	Complement C4-B	12	6	0.0642	187714	685.41
C9JEU5	Fibrinogen gamma chain	7	6	0.1843	50321.9	333.88
P00450	Ceruloplasmin	7	6	0.0535	122204	256.43
D6RF35	Vitamin D-binding protein	6	6	0.2605	53020	361.21
A0A087WV45	Transthyretin	15	5	0.5036	15119.9	574.81
P02765	Alpha-2-HS-glycoprotein	13	5	0.1771	39324.2	645.66
A0A075B6N8	Ig gamma-3 chain C region	11	5	0.1353	41215.4	448.98
A0A5E4	Uncharacterized proteina	9	5	0.2894	24746.4	589.94
P02790	Hemopexin	6	5	0.158	51675.8	232.35
B2RMS9	Inter-alpha (Globulin) inhibitor H4 (Plasma Kallikrein-sensitive glycoprotein)	7	4	0.0774	103361	305.91
A0A024R6P0	Serpin peptidase inhibitor, clade A (Alpha-1 antiproteinase, antitrypsin), member 3, isoform CRA_c	5	4	0.1395	47650.3	297.73
P02766	Transthyretin	5	4	0.2585	15886.8	212.01
Q86TT1	Full-length cDNA clone CS0DD006YL02 of Neuroblastoma of Homo sapiens (human)	4	4	0.1253	41272.1	133.5
W0UV28	Ribonuclease A A1	5	4	0.3197	16549.9	199.2
A0A024R944	Serpin peptidase inhibitor, clade C (Antithrombin), member 1, isoform CRA_a	8	3	0.1164	52601.8	590.02
Q5VY30	Retinol binding protein 4, plasma, isoform CRA_b	5	3	0.3518	22973.6	408.33
S6BGF5	IgG H chain	4	3	0.1542	25599.4	208.11
Q9UL78	My in-reactive immunoglobulin light chain variable region	5	2	0.3119	11645.9	425.31
F8WAS2	Inter-alpha-trypsin inhibitor heavy chain H1	3	2	0.1549	23436.8	199.83
P01031	Complement C5	3	2	0.0263	188303	173.69
P02751	Fibronectin	3	2	0.0105	262622	142.05
A0A0A0MS51	Gelsolin	2	2	0.0535	82524.6	128.35
P43652	Afamin	2	2	0.0284	69068.4	77.1
A0A125QYY5	GCT-A9 light chain variable region	2	2	0.3178	11609.7	104.51
B2R4R0	Histone H4	2	2	0.2136	11367.2	124.33
E7ETN3	Uncharacterized proteina	2	2	0.0287	124015	119.01
P02748	Complement component C9	2	2	0.0698	63172.7	161.37
P19652	Alpha-1-acid glycoprotein 2	2	2	0.0995	23602.3	78.92
P43652	Afamin	2	2	0.0701	69068.4	79.09
a Proteins which are not conserved or with no known or predicted function (www.uniprot.org)
PepCount: the total number of peptide sequences associated with the protein group (i.e. for all the proteins in the group), UniquePepCount: the total number of unique peptides associated with the protein group (i.e. these peptides are not shared with another protein group), CoverPercent: sequence coverage of protein, MW: molecular weight of identified protein, Score: Andromeda score for the best …

## Sheet: 3
Uniprot accession number	Protein ID	PepCount	Unique PepCount	Cover Percent	MW	Score
P02768	Serum albumin	246	50	0.8013	69366	11641.9
P03951	Coagulation factor XI	35	29	0.4752	70108.4	1503.54
P01023	Alpha-2-macroglobulin	104	22	0.2368	163289	6019.5
P01024	Complement C3	71	19	0.1786	187146	4119.2
Q53H26	Transferrin variant	32	15	0.2765	77079.1	1552.81
P00738	Haptoglobin	30	14	0.3892	45204.8	1293.77
P06727	Apolipoprotein A-IV	13	13	0.3106	45398.5	516.44
D3DNU8	Kininogen 1, isoform CRA_a	15	12	0.267	47852.6	732.08
P08519	Apolipoprotein(a)	14	12	0.0354	501314	602.67
P0DOX2	Immunoglobulin alpha-2 heavy chain	19	12	0.389	48462.2	661.49
P02671	Fibrinogen alpha chain	25	11	0.1432	94971.9	964.07
C0JYY2	Apolipoprotein B	15	11	0.0438	515551	746.62
Q6GMX6	IGH@ protein	33	10	0.3075	51082.4	1450.84
P19827	Inter-alpha-trypsin inhibitor heavy chain H1	12	10	0.1273	101388	570.52
P01009	Alpha-1-antitrypsin	28	9	0.2751	46736	1625.18
Q6N093	Putative uncharacterized protein DKFZp686I04196 a	21	8	0.2446	46060.4	866.05
P02647	Apolipoprotein A-I	11	8	0.2996	30777.4	1928.25
P02765	Alpha-2-HS-glycoprotein	8	7	0.2589	39324.2	349.6
Q8NCL6	Highly similar to Ig alpha-1 chain C region	12	7	0.2556	53223.7	581.17
P04004	Vitronectin	8	7	0.1276	54305	270.53
P03950	Angiogenin	9	7	0.4762	16549.9	291.43
Q6PJF2	IGK@ protein	33	6	0.4298	25520.3	2352.06
Q6P5S8	IGK@ protein	30	6	0.428	25772.6	1984.84
A0A0G2JL54	Complement C4-B	12	6	0.0642	187714	685.41
C9JEU5	Fibrinogen gamma chain	7	6	0.1843	50321.9	333.88
D6RF35	Vitamin D-binding protein	6	6	0.2605	53020	361.21
A0A024R035	Complement component 9, isoform CRA_a	5	5	0.0966	63202.8	148.29
A0A087WV45	Transthyretin	15	5	0.5036	15119.9	574.81
P02765	Alpha-2-HS-glycoprotein	13	5	0.1771	39324.2	645.66
Q0ZCH9	Immunglobulin heavy chain variable region	10	5	0.438	13435.8	388.02
Q8N355	IGL@ protein	11	5	0.2906	24792.3	612.36
A0A5E4	Uncharacterized proteina	9	5	0.2894	24746.4	589.94
P61626	Lysozyme C	6	5	0.4054	16536.9	252.23
B2RMS9	Inter-alpha (Globulin) inhibitor H4 (Plasma Kallikrein-sensitive glycoprotein)	7	4	0.0774	103361	305.91
A0A024R6P0	Serpin peptidase inhibitor, clade A (Alpha-1 antiproteinase, antitrypsin), member 3, isoform CRA_c	5	4	0.1395	47650.3	297.73
P10124	Serglycin	4	4	0.2278	17651.6	227.83
C9JB55	Serotransferrin	5	4	0.32	7990.01	149.04
A0A024R944	Serpin peptidase inhibitor, clade C (Antithrombin), member 1, isoform CRA_a	8	3	0.1164	52601.8	590.02
Q5VY30	Retinol binding protein 4, plasma, isoform CRA_b	5	3	0.3518	22973.6	408.33
B2R8I2	Highly similar to Homo sapiens histidine-rich glycoprotein (HRG), mRNA	4	3	0.0838	59511.6	169.66
S6BGF5	IgG H chain	4	3	0.1542	25599.4	208.11
A2KBC8	Anti-TeTox scFv	5	2	0.1471	25155.7	458.26
Q9UL78	My in-reactive immunoglobulin light chain variable region	5	2	0.3119	11645.9	425.31
F8WAS2	Inter-alpha-trypsin inhibitor heavy chain H1	3	2	0.1549	23436.8	199.83
P01031	Complement C5	3	2	0.0263	188303	173.69
P02751	Fibronectin	3	2	0.0105	262622	142.05
A0A0A0MS51	Gelsolin	2	2	0.0535	82524.6	128.35
A0A0A0MT36	KVD21_HUMAN Immunoglobulin kappa variable 6D-21 OS	3	2	0.0702	12339.7	81.14
A0A125QYY5	GCT-A9 light chain variable region	2	2	0.3178	11609.7	104.51
B2R4R0	Histone H4	2	2	0.2136	11367.2	124.33
E7ETN3	Uncharacterized proteina	2	2	0.0287	124015	119.01
P02748	Complement component C9	2	2	0.0698	63172.7	161.37
P10909	Clusterin	2	2	0.0423	52494	64.79
P19652	Alpha-1-acid glycoprotein 2	2	2	0.0995	23602.3	78.92
P43652	Afamin	2	2	0.0701	69068.4	79.09
Q9UL84	Myosin-reactive immunoglobulin heavy chain variable region	2	2	0.2213	13579.1	82.09
a Proteins which are not conserved or with no known or predicted function (www.uniprot.org)
PepCount: the total number of peptide sequences associated with the protein group (i.e. for all the proteins in the group), UniquePepCount: the total number of unique peptides associated with the protein group (i.e. these peptides are not shared with another protein group), CoverPercent: sequence coverage of protein, MW: molecular weight of identified protein, Score: Andromeda score for the best …
