# Supplementary material for: Revealing the immune perturbation of black phosphorus nanomaterials to macrophages by understanding the protein corona
Source: Nat Commun. 2018 Jun 26;9:2480. doi: 10.1038/s41467-018-04873-7 (PMC6018659; doi:10.1038/s41467-018-04873-7)
Supplement: Supplementary file 5 — Supplementary Data 2 [file 41467_2018_4873_MOESM5_ESM.xlsx]

## Sheet: 1
Uniprot accession number	Protein ID	PepCount	Unique PepCount	Cover Percent	MW	Score
P02768	Serum albumin	241	52	0.7553	69366	11699.8
B4E1B2	Serotransferrin	50	34	0.4631	74831.4	2208.29
P01024	Complement C3	51	27	0.1744	187146	2381.46
P01023	Alpha-2-macroglobulin	59	26	0.213	163289	3311.99
P00738	Haptoglobin	46	24	0.4113	45204.8	1995.73
P02671	Fibrinogen alpha chain	29	19	0.2321	94971.9	1220.82
P01871	Ig mu chain C region	28	15	0.3208	49306	1225.98
P08603	Complement factor H	14	14	0.1389	139095	408.36
P02647	Apolipoprotein A-I	22	13	0.4345	30777.4	919.15
V9HW68	Epididymis luminal protein 214	24	12	0.2617	51714.9	941.08
Q6N089	Uncharacterized proteina	22	11	0.2458	51724	850.45
S6B291	IgG H chain	22	11	0.2489	50869.9	862.34
Q96K68	Highly similar to Homo sapiens SNC73 protein (SNC73) mRNA	16	11	0.253	53087.6	680.18
Q6ZVX0	Highly similar to Protein Tro alpha1 H,myeloma	15	10	0.2361	52874.2	596.97
Q8NCL6	Highly similar to Ig alpha-1 chain C region	15	10	0.2576	53223.7	668.71
V9HVY1	Epididymis secretory sperm binding protein Li 78p	10	10	0.1914	55927.6	403.01
Q8N355	IGL@ protein	32	9	0.5171	24792.3	1593.55
Q6MZQ6	Putative uncharacterized protein DKFZp686G11190a	20	9	0.2295	52042.3	794.58
A0A0G2JPR0	Complement C4-A	17	9	0.0591	192873	608.52
Q03591	Complement factor H-related protein 1	14	9	0.2788	37650.2	771.09
P02790	Hemopexin	12	9	0.2121	51675.8	407.82
E9KL23	Epididymis secretory sperm binding protein Li 44a	11	9	0.2249	46736	390.95
P02679	Fibrinogen gamma chain	10	9	0.1832	51511.1	367.57
Q8N5F4	IGL@ protein	32	8	0.4464	24960.5	1520.61
Q6GMV8	Uncharacterized proteina	26	8	0.4701	24909.5	1433.2
Q6P5S8	IGK@ protein	24	8	0.4576	25772.6	1394.86
V9HW34	Epididymis luminal protein 213	24	8	0.4894	25645.6	1388.4
Q5EBM2	Uncharacterized proteina	23	8	0.1618	56812.6	948.21
Q6MZU6	Putative uncharacterized protein DKFZp686C15213a	19	8	0.1552	51098.3	657.63
B4E1D8	Highly similar to C4b-binding protein alpha chain	12	8	0.1437	60404.6	420.66
Q9NPP6	Immunoglobulin heavy chain variant	12	8	0.2596	44785.9	482.54
A2KBC6	Anti-FactorVIII scFv	9	8	0.3193	24969.4	351.9
A0A5E4	Uncharacterized proteina	29	7	0.4	24746.4	1507.02
Q5FWF9	IGL@ protein	29	7	0.3836	24794.5	1456.1
Q7Z2U7	Uncharacterized proteina	26	7	0.4017	25014.7	1371.63
Q0KKI6	Immunoblobulin light chain	23	7	0.4795	24029.7	1381.3
Q6GMX0	Uncharacterized proteina	23	7	0.4153	25806.7	1322.91
P01859	Ig gamma-2 chain C region	20	7	0.2423	35900.2	845.19
Q6GMW4	IGL@ protein	19	7	0.412	24854.5	1018.28
Q6NS95	IGL@ protein	18	7	0.4402	25147.9	1037.01
Q6MZX7	Putative uncharacterized protein DKFZp686M24218a	15	7	0.1723	52419.8	684.57
B4DPP8	Highly similar to Kininogen-1	9	7	0.147	46495.9	373.53
B7ZLE5	FN1 protein	7	7	0.0286	246695	215.57
S6BAR0	IgG L chain	19	6	0.3657	23121.5	894.55
B7Z8Q2	Highly similar to Alpha-2-HS-glycoprotein	16	6	0.1732	46626.4	647.87
O43866	CD5 antigen-like	9	6	0.1758	38087.4	305.48
P02766	Transthyretin	9	6	0.3741	15886.8	348.51
S6BAP0	IgG H chain	9	6	0.2402	24037.7	444.6
C0JYY2	Apolipoprotein B	8	6	0.0265	515551	498.76
Q65ZC9	Single-chain Fv	8	6	0.1667	25569.2	266.64
P04196	Histidine-rich glycoprotein	7	6	0.1295	59577.6	235.72
A0A024R6P0	Serpin peptidase inhibitor, clade A (Alpha-1 antiproteinase, antitrypsin), member 3, isoform CRA_c	6	6	0.1726	47650.3	314
B3KTA8	Highly similar to CERULOPLASMIN (EC 1.16.3.1)	6	6	0.0758	89044.7	251.78
S6BGE0	IgG H chain	11	5	0.2133	32181.2	481.44
S6BAM6	IgG H chain	10	5	0.1975	34339.4	456.66
A0A0B4J1X5	Immunoglobulin heavy variable 3-74	6	5	0.3077	12839.5	221.61
P02774	Vitamin D-binding protein	6	5	0.2046	52963.1	309.08
V9HWF6	Alpha-1-acid glycoprotein	6	5	0.199	23511.3	253.84
P00747	Plasminogen	5	5	0.0716	90568.1	246.46
Q14624	Inter-alpha-trypsin inhibitor heavy chain H4	8	4	0.0419	103356	242.96
S6BGF5	IgG H chain	8	4	0.2167	25599.4	454.58
A0N5G1	Rheumatoid factor C6 light chain	5	4	0.2586	12527.9	153.26
P01591	Immunoglobulin J chain	5	4	0.3019	18098.4	241.41
P03951	Coagulation factor XI	4	4	0.0592	70108.4	160.08
P19652	Alpha-1-acid glycoprotein 2	4	4	0.2139	23602.3	139.54
P36980	Complement factor H-related protein 2	4	4	0.1519	30650.4	186.33
S6AWF4	IgG L chain	6	3	0.2389	19842.2	228.52
P02749	Beta-2-glycoprotein 1	4	3	0.1217	38297.8	104.39
V9GYM3	Apolipoprotein A-II	4	3	0.3985	14914.1	219.58
A0A068LRX1	Ig heavy chain variable region	3	3	0.18	11215.5	82.77
A0A0J9YX35	Uncharacterized protein a	3	3	0.1538	12822.4	72.85
A0N7I9	F5-20	3	3	0.1463	13419	75.37
P02746	Complement C1q subcomponent subunit B	3	3	0.0949	26721.5	80.49
P02747	Complement C1q subcomponent subunit C	3	3	0.1755	25773.3	124.46
P02760	Protein AMBP	3	3	0.1193	38999.1	119.05
Q13784	APOA4 protein	3	3	0.1107	28157.2	88.79
Q5VY30	Retinol binding protein 4, plasma, isoform CRA_b	3	3	0.3518	22973.6	216.51
Q8TCE1	Antithrombin-III	8	2	0.1699	29092.1	648.23
A2RTY6	Inter-alpha (Globulin) inhibitor H2	7	2	0.0264	106435	336.25
Q9UL82	Myosin-reactive immunoglobulin light chain variable region	5	2	0.1682	11444.6	168.3
A0A0X9TD47	MS-D1 light chain variable region	3	2	0.1495	11656	89.67
A0N5G5	A0N5G5_HUMAN	3	2	0.1441	12766.2	80.17
A2IPI6	HRV Fab 027-VL	3	2	0.115	12382.8	82.37
P19827	Inter-alpha-trypsin inhibitor heavy chain H1	3	2	0.0406	101388	129.68
Q5NV90	V2-17 protein	3	2	0.299	10405.2	141.69
A0A075B7B8	Protein IGHV3OR16-12	2	2	0.188	12874.4	77.16
A0A087X232	Complement C1s subcomponent	2	2	0.0484	75904.7	132.3
A0A0X9UWL5	GCT-A5 light chain variable region	2	2	0.2212	12467.7	115.52
B2R4R0	Histone H4	2	2	0.2136	11367.2	54.14
B7Z992	Highly similar to Gelsolin	2	2	0.0448	78830.6	67.59
P00751	Complement factor B	2	2	0.0236	85531.9	79.12
P02775	CXCL7_HUMAN Platelet basic protein	2	2	0.1484	13894.1	58.95
P03950	ANGI_HUMAN Angiogenin	2	2	0.102	16549.9	75.08
P68871	HBB_HUMAN Hemoglobin subunit beta	2	2	0.1701	15998.2	58.88
a Proteins which are not conserved or with no known or predicted function (www.uniprot.org)
PepCount: the total number of peptide sequences associated with the protein group (i.e. for all the proteins in the group), UniquePepCount: the total number of unique peptides associated with the protein group (i.e. these peptides are not shared with another protein group), CoverPercent: sequence coverage of protein, MW: molecular weight of identified protein, Score: Andromeda score for the best …

## Sheet: 2
Uniprot accession number	Protein ID	PepCount	Unique PepCount	Cover Percent	MW	Score
P02768	Serum albumin	241	52	0.7553	69366	11699.8
B4E1B2	Serotransferrin	50	34	0.4631	74831.4	2208.29
P01009	Alpha-1-antitrypsin	69	33	0.6722	46736	3198.17
P01024	Complement C3	51	27	0.1744	187146	2381.46
P01023	Alpha-2-macroglobulin	59	26	0.213	163289	3311.99
P00738	Haptoglobin	46	24	0.4113	45204.8	1995.73
P06396	Gelsolin	22	19	0.2839	85696.5	908.27
P01871	Ig mu chain C region	28	15	0.3208	49306	1225.98
A0A0S2Z3D5	Apolipoprotein E isoform 1	16	15	0.4574	36153.7	786.63
P08603	Complement factor H	14	14	0.1389	139095	408.36
P02647	Apolipoprotein A-I	22	13	0.4345	30777.4	919.15
Q6N089	Uncharacterized proteina	22	11	0.2458	51724	850.45
S6B291	IgG H chain	22	11	0.2489	50869.9	862.34
Q96K68	Highly similar to Homo sapiens SNC73 protein (SNC73) mRNA	16	11	0.253	53087.6	680.18
E9PGN7	Plasma protease C1 inhibitor	16	10	0.2044	59491.3	666.16
Q6ZVX0	Highly similar to Protein Tro alpha1 H,myeloma	15	10	0.2361	52874.2	596.97
Q8NCL6	Highly similar to Ig alpha-1 chain C region	15	10	0.2576	53223.7	668.71
Q8N355	IGL@ protein	32	9	0.5171	24792.3	1593.55
Q6MZQ6	Putative uncharacterized protein DKFZp686G11190a	20	9	0.2295	52042.3	794.58
A0A0G2JPR0	Complement C4-A	17	9	0.0591	192873	608.52
Q03591	Complement factor H-related protein 1	14	9	0.2788	37650.2	771.09
P02790	Hemopexin	12	9	0.2121	51675.8	407.82
E9KL23	Epididymis secretory sperm binding protein Li 44a	11	9	0.2249	46736	390.95
P02679	Fibrinogen gamma chain	10	9	0.1832	51511.1	367.57
O75882	Attractin	10	9	0.0686	158535	586.33
Q6GMV8	Uncharacterized proteina	26	8	0.4701	24909.5	1433.2
Q6P5S8	IGK@ protein	24	8	0.4576	25772.6	1394.86
V9HW34	Epididymis luminal protein 213	24	8	0.4894	25645.6	1388.4
Q5EBM2	Uncharacterized proteina	23	8	0.1618	56812.6	948.21
Q6MZU6	Putative uncharacterized protein DKFZp686C15213a	19	8	0.1552	51098.3	657.63
B4E1D8	Highly similar to C4b-binding protein alpha chain	12	8	0.1437	60404.6	420.66
Q9NPP6	Immunoglobulin heavy chain variant	12	8	0.2596	44785.9	482.54
A2KBC6	Anti-FactorVIII scFv	9	8	0.3193	24969.4	351.9
Q5FWF9	IGL@ protein	29	7	0.3836	24794.5	1456.1
Q7Z2U7	Uncharacterized proteina	26	7	0.4017	25014.7	1371.63
Q0KKI6	Immunoblobulin light chain	23	7	0.4795	24029.7	1381.3
Q6GMX0	Uncharacterized proteina	23	7	0.4153	25806.7	1322.91
P01859	Ig gamma-2 chain C region	20	7	0.2423	35900.2	845.19
Q6GMW4	IGL@ protein	19	7	0.412	24854.5	1018.28
Q6NS95	IGL@ protein	18	7	0.4402	25147.9	1037.01
Q6MZX7	Putative uncharacterized protein DKFZp686M24218a	15	7	0.1723	52419.8	684.57
B7Z556	Highly similar to Alpha-2-HS-glycoprotein	13	7	0.3102	27353.8	605.97
B4DPP8	Highly similar to Kininogen-1	9	7	0.147	46495.9	373.53
B7ZLE5	FN1 protein	7	7	0.0286	246695	215.57
S6BAR0	IgG L chain	19	6	0.3657	23121.5	894.55
B7Z8Q2	Highly similar to Alpha-2-HS-glycoprotein	16	6	0.1732	46626.4	647.87
C9JB55	Serotransferrin	10	6	0.8267	7990.01	409.25
P02766	Transthyretin	9	6	0.3741	15886.8	348.51
S6BAP0	IgG H chain	9	6	0.2402	24037.7	444.6
C0JYY2	Apolipoprotein B	8	6	0.0265	515551	498.76
Q65ZC9	Single-chain Fv	8	6	0.1667	25569.2	266.64
Q96PD5	N-acetylmuramoyl-L-alanine amidase	8	6	0.1649	62216.3	348.52
P04196	Histidine-rich glycoprotein	7	6	0.1295	59577.6	235.72
A0A024R6P0	Serpin peptidase inhibitor, clade A (Alpha-1 antiproteinase, antitrypsin), member 3, isoform CRA_c	6	6	0.1726	47650.3	314
B3KTA8	Highly similar to CERULOPLASMIN (EC 1.16.3.1)	6	6	0.0758	89044.7	251.78
S6BGE0	IgG H chain	11	5	0.2133	32181.2	481.44
A0A0B4J1X5	Immunoglobulin heavy variable 3-74	6	5	0.3077	12839.5	221.61
P02774	Vitamin D-binding protein	6	5	0.2046	52963.1	309.08
A0A024R2Q7	C-type lectin domain family 3, member B, isoform CRA_a	5	5	0.2525	22536.6	198.58
P00747	Plasminogen	5	5	0.0716	90568.1	246.46
Q14624	Inter-alpha-trypsin inhibitor heavy chain H4	8	4	0.0419	103356	242.96
P22352	Glutathione peroxidase 3	4	4	0.1858	25402	124.85
A0N5G1	Rheumatoid factor C6 light chain	5	4	0.2586	12527.9	153.26
P01591	Immunoglobulin J chain	5	4	0.3019	18098.4	241.41
P03951	Coagulation factor XI	4	4	0.0592	70108.4	160.08
Q5SRP5	Apolipoprotein M	4	4	0.2403	14185.2	120.87
P36980	Complement factor H-related protein 2	4	4	0.1519	30650.4	186.33
S6AWF4	IgG L chain	6	3	0.2389	19842.2	228.52
P02749	Beta-2-glycoprotein 1	4	3	0.1217	38297.8	104.39
V9GYM3	Apolipoprotein A-II	4	3	0.3985	14914.1	219.58
A0A068LRX1	Ig heavy chain variable region	3	3	0.18	11215.5	82.77
A0A0J9YX35	Uncharacterized protein a	3	3	0.1538	12822.4	72.85
A0N7I9	F5-20	3	3	0.1463	13419	75.37
P02746	Complement C1q subcomponent subunit B	3	3	0.0949	26721.5	80.49
Q1HP67	Lipoprotein, Lp(A)	4	3	0.0201	226514	193.34
P02760	Protein AMBP	3	3	0.1193	38999.1	119.05
P02654	Apolipoprotein C-I	3	3	0.2651	9331.81	127.56
Q5VY30	Retinol binding protein 4, plasma, isoform CRA_b	3	3	0.3518	22973.6	216.51
Q8TCE1	Antithrombin-III	8	2	0.1699	29092.1	648.23
W0UV28	Ribonuclease A A1	3	3	0.2585	16549.9	156.54
Q9UL82	Myosin-reactive immunoglobulin light chain variable region	5	2	0.1682	11444.6	168.3
A0A0X9TD47	MS-D1 light chain variable region	3	2	0.1495	11656	89.67
A0N5G5	Rheumatoid factor D5 light chain	3	2	0.1441	12766.2	80.17
A2IPI6	HRV Fab 027-VL	3	2	0.115	12382.8	82.37
P19827	Inter-alpha-trypsin inhibitor heavy chain H1	3	2	0.0406	101388	129.68
Q5NV90	V2-17 protein	3	2	0.299	10405.2	141.69
A0A075B7B8	Protein IGHV3OR16-12	2	2	0.188	12874.4	77.16
A0A087X232	Complement C1s subcomponent	2	2	0.0484	75904.7	132.3
A0A0X9UWL5	GCT-A5 light chain variable region	2	2	0.2212	12467.7	115.52
B2R4R0	Histone H4	2	2	0.2136	11367.2	54.14
Q7L523	Ras-related GTP-binding protein A	2	2	0.0351	36565.8	59.43
P00751	Complement factor B	2	2	0.0236	85531.9	79.12
P02775	Platelet basic protein	2	2	0.1484	13894.1	58.95
P03950	Angiogenin	2	2	0.102	16549.9	75.08
P68871	Hemoglobin subunit beta	2	2	0.1701	15998.2	58.88
a Proteins which are not conserved or with no known or predicted function (www.uniprot.org)
PepCount: the total number of peptide sequences associated with the protein group (i.e. for all the proteins in the group), UniquePepCount: the total number of unique peptides associated with the protein group (i.e. these peptides are not shared with another protein group), CoverPercent: sequence coverage of protein, MW: molecular weight of identified protein, Score: Andromeda score for the best …

## Sheet: 3
Uniprot accession number	Protein ID	PepCount	Unique PepCount	Cover Percent	MW	Score
P02768	Serum albumin	241	52	0.7553	69366	11699.8
P0C0L5	Complement C4-B	50	43	0.2884	192749	2228.46
P01024	Complement C3	51	27	0.1744	187146	2381.46
P01023	Alpha-2-macroglobulin	59	26	0.213	163289	3311.99
P00738	Haptoglobin	46	24	0.4113	45204.8	1995.73
P02671	Fibrinogen alpha chain	29	19	0.2321	94971.9	1220.82
P02675	Fibrinogen beta chain	17	16	0.4094	55927.6	851
A0A0S2Z4K3	Protein S isoform 1	19	18	0.287	75121.8	799.75
P01871	Ig mu chain C region	28	15	0.3208	49306	1225.98
P08603	Complement factor H	14	14	0.1389	139095	408.36
P02647	Apolipoprotein A-I	22	13	0.4345	30777.4	919.15
V9HW68	Epididymis luminal protein 214	24	12	0.2617	51714.9	941.08
D9IWP9	Beta-2-glycoprotein I	16	12	0.4356	36254.2	645.97
S6B291	IgG H chain	22	11	0.2489	50869.9	862.34
Q96K68	Highly similar to Homo sapiens SNC73 protein (SNC73) mRNA	16	11	0.253	53087.6	680.18
P01861	Immunoglobulin heavy constant gamma 4	21	10	0.367	35940.1	830.87
Q6ZVX0	Highly similar to Protein Tro alpha1 H,myeloma	15	10	0.2361	52874.2	596.97
Q8NCL6	Highly similar to Ig alpha-1 chain C region	15	10	0.2576	53223.7	668.71
Q8N355	IGL@ protein	32	9	0.5171	24792.3	1593.55
Q6MZQ6	Putative uncharacterized protein DKFZp686G11190a	20	9	0.2295	52042.3	794.58
A0A0G2JPR0	Complement C4-A	17	9	0.0591	192873	608.52
Q03591	Complement factor H-related protein 1	14	9	0.2788	37650.2	771.09
P02790	Hemopexin	12	9	0.2121	51675.8	407.82
E9KL23	Epididymis secretory sperm binding protein Li 44a	11	9	0.2249	46736	390.95
P00739	Haptoglobin-related protein	11	9	0.2615	39029.1	448.33
P02679	Fibrinogen gamma chain	10	9	0.1832	51511.1	367.57
A2KBC2	Anti-(ED-B) scFV	9	9	0.3697	25192.6	371.21
Q6GMV8	Uncharacterized proteina	26	8	0.4701	24909.5	1433.2
Q6P5S8	IGK@ protein	24	8	0.4576	25772.6	1394.86
V9HW34	Epididymis luminal protein 213	24	8	0.4894	25645.6	1388.4
Q5EBM2	Uncharacterized proteina	23	8	0.1618	56812.6	948.21
P0DOX7	Immunoglobulin kappa light chain	18	8	0.486	23378.8	932.64
B4E1D8	Highly similar to C4b-binding protein alpha chain	12	8	0.1437	60404.6	420.66
Q9NPP6	Immunoglobulin heavy chain variant	12	8	0.2596	44785.9	482.54
A2KBC6	Anti-FactorVIII scFv	9	8	0.3193	24969.4	351.9
P03952	Plasma kallikrein	8	8	0.152	71369	241.99
Q5FWF9	IGL@ protein	29	7	0.3836	24794.5	1456.1
Q7Z2U7	Uncharacterized proteina	26	7	0.4017	25014.7	1371.63
Q0KKI6	Immunoblobulin light chain	23	7	0.4795	24029.7	1381.3
Q6GMX0	Uncharacterized proteina	23	7	0.4153	25806.7	1322.91
P01859	Ig gamma-2 chain C region	20	7	0.2423	35900.2	845.19
Q6GMW4	IGL@ protein	19	7	0.412	24854.5	1018.28
Q6NS95	IGL@ protein	18	7	0.4402	25147.9	1037.01
Q6MZX7	Putative uncharacterized protein DKFZp686M24218a	15	7	0.1723	52419.8	684.57
A0A0S2Z4I5	Complement factor properdin isoform 1	8	7	0.1898	51276	245.16
P01031	Complement C5	7	7	0.0489	188303	260.26
S6BAR0	IgG L chain	19	6	0.3657	23121.5	894.55
B7Z8Q2	Highly similar to Alpha-2-HS-glycoprotein	16	6	0.1732	46626.4	647.87
O43866	CD5 antigen-like	9	6	0.1758	38087.4	305.48
P02766	Transthyretin	9	6	0.3741	15886.8	348.51
S6BAP0	IgG H chain	9	6	0.2402	24037.7	444.6
C0JYY2	Apolipoprotein B	8	6	0.0265	515551	498.76
Q9UL78	Myosin-reactive immunoglobulin light chain variable region	7	6	0.633	11645.9	267.96
P04196	Histidine-rich glycoprotein	7	6	0.1295	59577.6	235.72
P06727	Apolipoprotein A-IV	6	6	0.1641	45398.5	253.68
B3KTA8	Highly similar to CERULOPLASMIN (EC 1.16.3.1)	6	6	0.0758	89044.7	251.78
S6BGE0	IgG H chain	11	5	0.2133	32181.2	481.44
S6BAM6	IgG H chain	10	5	0.1975	34339.4	456.66
A0A0B4J1X5	Immunoglobulin heavy variable 3-74	6	5	0.3077	12839.5	221.61
P02774	Vitamin D-binding protein	6	5	0.2046	52963.1	309.08
V9HWF6	Alpha-1-acid glycoprotein	6	5	0.199	23511.3	253.84
P00747	Plasminogen	5	5	0.0716	90568.1	246.46
E9PIT3	Prothrombin	5	5	0.1166	65407.8	239.02
S6BGF5	IgG H chain	8	4	0.2167	25599.4	454.58
A0N5G1	Rheumatoid factor C6 light chain	5	4	0.2586	12527.9	153.26
P01591	Immunoglobulin J chain	5	4	0.3019	18098.4	241.41
P61626	Lysozyme C	4	4	0.3514	16536.9	192.43
P19652	Alpha-1-acid glycoprotein 2	4	4	0.2139	23602.3	139.54
P36980	Complement factor H-related protein 2	4	4	0.1519	30650.4	186.33
P13671	Complement component C6	4	4	0.0578	104785	152.27
P02749	Beta-2-glycoprotein 1	4	3	0.1217	38297.8	104.39
V9GYM3	Apolipoprotein A-II	4	3	0.3985	14914.1	219.58
A0A068LRX1	Ig heavy chain variable region	3	3	0.18	11215.5	82.77
A0A0J9YX35	Uncharacterized protein a	3	3	0.1538	12822.4	72.85
A0N7I9	F5-20	3	3	0.1463	13419	75.37
P02746	Complement C1q subcomponent subunit B	3	3	0.0949	26721.5	80.49
P02747	Complement C1q subcomponent subunit C	3	3	0.1755	25773.3	124.46
P02760	Protein AMBP	3	3	0.1193	38999.1	119.05
Q13784	APOA4 protein	3	3	0.1107	28157.2	88.79
P02753	Retinol-binding protein 4	3	3	0.1393	23009.8	90.8
Q8TCE1	Antithrombin-III	8	2	0.1699	29092.1	648.23
A2RTY6	Inter-alpha (Globulin) inhibitor H2	7	2	0.0264	106435	336.25
Q9UL82	Myosin-reactive immunoglobulin light chain variable region	5	2	0.1682	11444.6	168.3
A0A0X9TD47	MS-D1 light chain variable region	3	2	0.1495	11656	89.67
A0N5G5	Rheumatoid factor D5 light chain	3	2	0.1441	12766.2	80.17
A2IPI6	HRV Fab 027-VL	3	2	0.115	12382.8	82.37
P19827	Inter-alpha-trypsin inhibitor heavy chain H1	3	2	0.0406	101388	129.68
Q5NV90	V2-17 protein	3	2	0.299	10405.2	141.69
V9HWP0	Pentaxin	2	2	0.0628	25386.8	54.92
A0A087X232	Complement C1s subcomponent	2	2	0.0484	75904.7	132.3
A2NH53	Immunogobulin kappa, VJ region	2	2	0.2411	12195.4	50.38
B2R4R0	Histone H4	2	2	0.2136	11367.2	54.14
B7Z992	Highly similar to Gelsolin	2	2	0.0448	78830.6	67.59
P00751	Complement factor B	2	2	0.0236	85531.9	79.12
P02775	Platelet basic protein	2	2	0.1484	13894.1	58.95
P03950	Angiogenin	2	2	0.102	16549.9	75.08
P05090	Apolipoprotein D	2	2	0.1111	21275.3	75
P29622	Kallistatin	2	2	0.0422	48541.4	102.42
E7ETH0	Complement factor I	2	2	0.0338	66624.6	54.31
a Proteins which are not conserved or with no known or predicted function (www.uniprot.org)
PepCount: the total number of peptide sequences associated with the protein group (i.e. for all the proteins in the group), UniquePepCount: the total number of unique peptides associated with the protein group (i.e. these peptides are not shared with another protein group), CoverPercent: sequence coverage of protein, MW: molecular weight of identified protein, Score: Andromeda score for the best …
