# Supplementary material for: Revealing the immune perturbation of black phosphorus nanomaterials to macrophages by understanding the protein corona
Source: Nat Commun. 2018 Jun 26;9:2480. doi: 10.1038/s41467-018-04873-7 (PMC6018659; doi:10.1038/s41467-018-04873-7)
Supplement: Supplementary file 6 — Supplementary Data 3 [file 41467_2018_4873_MOESM6_ESM.xlsx]

## Sheet: 1
Uniprot accession number	Protein ID	PepCount	Unique PepCount	Cover Percent	MW	Score
C0JYY2	Apolipoprotein B	173	108	0.2972	515551	9462.6
P01024	Complement C3	238	67	0.4829	187146	14244.9
P02768	Serum albumin	1185	65	0.7947	69366	65203.3
P01023	Alpha-2-macroglobulin	291	50	0.4844	163289	17056.8
Q53H26	Transferrin	206	47	0.6834	77079.1	11243
P02787	Serotransferrin	191	47	0.7106	77063.1	10104.6
A0A0K0K1H8	Epididymis secretory sperm binding protein Li 71p	199	45	0.7063	77079.1	10937.5
A0A0G2JL54	Complement C4-B	79	36	0.3092	187714	4627.93
A0A140TA44	Complement C4-A	77	36	0.3004	187658	4362.05
A0A024R462	Fibronectin 1, isoform CRA_n	42	28	0.1707	259208	2626.45
P02647	Apolipoprotein A-I	174	26	0.7154	30777.4	8774.01
P00738	Haptoglobin	164	25	0.5296	45204.8	8637.2
B4E1D3	cDNA FLJ53952, Highly similar to Fibrinogen beta chain	124	25	0.6456	54252.7	8599.4
P08603	Complement factor H	32	23	0.2461	139095	1720.72
P02679	Fibrinogen gamma chain	92	22	0.5453	51511.1	4803.94
E9KL23	Epididymis secretory sperm binding protein Li 44a	193	21	0.5239	46736	11814.6
P02671	Fibrinogen alpha chain	67	21	0.2852	94971.9	3346.38
V9HW68	Epididymis luminal protein 214	257	19	0.4766	51714.9	13797.4
Q1L857	Ceruloplasmin	27	19	0.2396	115470	1660.22
Q6N089	Uncharacterized proteina	245	18	0.4555	51724	13422.2
Q6MZV7	Putative uncharacterized protein DKFZp686C11235a	230	18	0.4545	52120.4	12653.2
Q6GMX6	IGH@ protein	258	17	0.4581	51082.4	14426.6
Q6MZQ6	Putative uncharacterized protein DKFZp686G11190a	244	17	0.4421	52042.3	13401.1
Q6N094	Putative uncharacterized protein DKFZp686O01196a	243	17	0.425	52612.1	13340
A8K008	Uncharacterized proteina	242	17	0.4322	51595.9	13288.5
Q6N096	Putative uncharacterized protein DKFZp686I15196a	242	17	0.4378	50926.1	13242.8
Q7Z351	Putative uncharacterized protein DKFZp686N02209a	242	17	0.4253	52851.4	13255.9
S6B291	IgG H chain	242	17	0.4378	50869.9	13305.5
V9HWI6	Epididymis secretory protein Li 51	45	17	0.4367	52963.1	3028.37
B2R7F8	Plasminogen	29	17	0.2407	90538.1	1296.05
P00734	Prothrombin	27	17	0.3714	70036.1	1778.63
Q6N095	Uncharacterized proteina	239	15	0.3684	52359.8	13109.4
Q6MZU6	Putative uncharacterized protein DKFZp686C15213a	104	15	0.403	51098.3	4459.44
P00739	Haptoglobin-related protein	95	15	0.3534	39029.1	4653.49
A0A024R944	Serpin peptidase inhibitor, clade C (Antithrombin), member 1, isoform CRA_a	38	15	0.4095	52601.8	2159.62
Q6N093	Putative uncharacterized protein DKFZp686I04196 a	108	14	0.4532	46060.4	4836.26
Q96K68	cDNA FLJ14473 fis, clone MAMMA1001080, Highly similar to Homo sapiens SNC73 protein (SNC73) mRNA	76	14	0.4069	53087.6	4684.03
B7Z544	cDNA FLJ51742, Highly similar to Inter-alpha-trypsin inhibitor heavy chain H4	47	14	0.1588	98346.4	3077.99
Q6N092	Putative uncharacterized protein DKFZp686K18196 a	75	13	0.3526	56423.2	4642.47
A0A075B6N9	Ig mu chain C region	52	13	0.3135	49439.2	2681.39
P19823	Inter-alpha-trypsin inhibitor heavy chain H2	33	13	0.1734	106462	1489.64
B4DPP8	cDNA FLJ53075, Highly similar to Kininogen-1	26	13	0.3398	46495.9	1490.4
P01860	Ig gamma-3 chain C region	75	12	0.3448	41286.5	3171.57
P02790	Hemopexin	44	12	0.3225	51675.8	2510.11
Q9NPP6	Immunoglobulin heavy chain variant	42	12	0.4111	44785.9	2773.3
B7Z539	cDNA FLJ56954, Highly similar to Inter-alpha-trypsin inhibitor heavy chain H1	30	12	0.2481	72118.5	1792.05
P19827	Inter-alpha-trypsin inhibitor heavy chain H1	30	12	0.1877	101388	1776.81
A0A024R6P0	Serpin peptidase inhibitor, clade A (Alpha-1 antiproteinase, antitrypsin), member 3, isoform CRA_c	20	12	0.331	47650.3	1021.87
D9IWP9	Beta-2-glycoprotein I	19	12	0.4816	36254.2	1059.24
B4E1Z4	Uncharacterized proteina	16	12	0.1288	140941	803.13
P01031	Complement C5	13	12	0.1002	188303	793.06
Q86TT1	Full-length cDNA clone CS0DD006YL02 of Neuroblastoma of Homo sapiens (human)	47	11	0.3467	41272.1	2387.36
Q6MZV6	Uncharacterized proteina	40	11	0.3445	51638.8	2620.76
Q6MZX9	Putative uncharacterized protein DKFZp686M08189a	40	11	0.3023	52234.5	2561.35
Q6ZVX0	cDNA FLJ41981 fis, clone SMINT2011888, Highly similar to Protein Tro alpha1 H,myeloma	40	11	0.3388	52874.2	2585.8
P06727	Apolipoprotein A-IV	20	11	0.2904	45398.5	1039.82
Q6PJF2	IGK@ protein	138	10	0.4894	25520.3	9295.66
Q5EFE6	Anti-RhD monoclonal T125 kappa light chain	134	10	0.4829	25697.5	8424.57
Q6P5S8	IGK@ protein	126	10	0.4576	25772.6	8170.31
P01861	Ig gamma-4 chain C region	68	10	0.4954	35940.1	2899.24
Q6MZX7	Putative uncharacterized protein DKFZp686M24218a	68	10	0.3277	52419.8	2883.87
C9JV77	Alpha-2-HS-glycoprotein	47	10	0.3804	39411.4	3159.78
Q6P089	IGH@ protein	39	10	0.3333	51997.1	2573.59
B7Z1F8	cDNA FLJ53025, Highly similar to Complement C4-B	26	10	0.4889	30443.5	1551.04
P03952	Plasma kallikrein	15	10	0.221	71369	846.44
P25311	Zinc-alpha-2-glycoprotein	13	10	0.3423	34258.3	697.75
Q9UNU2	Complement protein C4B frameshift mutant	12	10	0.5	38137.9	864.25
Q8TCD0	Uncharacterized proteina	124	9	0.4393	26234.2	8160.63
E9KL26	Epididymis tissue protein Li 173	28	9	0.18	55153.5	1651.59
P43652	Afamin	14	9	0.1519	69068.4	614.43
P05546	Heparin cofactor 2	12	9	0.1683	57069.9	468.31
P13671	Complement component C6	11	9	0.1574	104785	757.49
Q7Z379	Putative uncharacterized protein DKFZp686K04218 a	33	8	0.2866	51619.8	2209.25
A6XGL1	Transthyretin	21	8	0.5707	20198.6	1363.03
A0A075B6N7	Ig alpha-2 chain C region	11	8	0.3853	36590.9	580.95
A8K2T4	cDNA FLJ78207, Highly similar to Human complement protein component C7 mRNA	9	8	0.1471	93406.2	516.66
G3XAM2	Complement factor I	9	8	0.1684	65058.9	518.37
P02649	Apolipoprotein E	9	8	0.2902	36153.7	525.33
Q8NEJ1	Uncharacterized proteina	112	7	0.3644	25023.7	7163.07
S6BAM6	IgG H chain	111	7	0.279	34339.4	7384.03
S6BGE0	IgG H chain	111	7	0.3	32181.2	7368.5
S6BGD6	IgG L chain	110	7	0.3957	24823.4	7042.48
Q8N355	IGL@ protein	104	7	0.3761	24792.3	6766.21
A2NUT2	Lambda-chain (AA -20 to 215)	101	7	0.3404	24654.3	6325.04
V9GYM3	Apolipoprotein A-II	43	7	0.4962	14914.1	2624.27
S6B2A6	IgG H chain	36	7	0.2567	32167	1910.91
A2KBC8	Anti-TeTox scFv	34	7	0.3277	25155.7	2116.05
P10909	Clusterin	19	7	0.2272	52494	995.51
B4E1E1	cDNA FLJ51598, Highly similar to C4b-binding protein alpha chain	17	7	0.1515	62826.4	860.78
P02760	Protein AMBP	12	7	0.2727	38999.1	801.92
P06396	Gelsolin	10	7	0.1509	85696.5	579.05
A0A024R035	Complement component 9, isoform CRA_a	9	7	0.1664	63202.8	549
Q6IN99	IGL@ protein	98	6	0.3064	24887.5	6254.14
A0A5E4	Uncharacterized proteina	97	6	0.3106	24746.4	6232.37
Q7Z2U7	Uncharacterized proteina	97	6	0.3419	25014.7	6329
Q6NS95	IGL@ protein	90	6	0.3419	25147.9	6228.39
Q6DHW4	Uncharacterized proteina	87	6	0.3249	25107.8	5794.09
Q6PIK1	IGL@ protein	87	6	0.3064	24857.3	5776.81
S6B2B0	IgG L chain	66	6	0.3226	23116.7	4087.49
S6BAR0	IgG L chain	52	6	0.3519	23121.5	3298.82
P68871	Hemoglobin subunit beta	36	6	0.5034	15998.2	2125.11
B3VL17	Beta globin	25	6	0.6762	11261.8	1388.94
A0A0K2BMD8	Mutant hemoglobin alpha 2 globin chain	22	6	0.5775	15257.4	1348.43
Q53GY3	Angiotensinogen variant	13	6	0.1567	53083.4	683.42
S6BGF5	IgG H chain	13	6	0.3	25599.4	829.98
B7Z8B6	cDNA FLJ54395, Highly similar to Inter-alpha-trypsin inhibitor heavy chain H1	12	6	0.1653	69525.8	728.8
P27169	Serum paraoxonase/arylesterase 1	11	6	0.2986	39730.8	511.8
P19652	Alpha-1-acid glycoprotein 2	10	6	0.3483	23602.3	594.9
V9HWD8	Epididymis secretory sperm binding protein Li 163pA	10	6	0.1737	54252.9	534.55
V9HWF6	Alpha-1-acid glycoprotein	10	6	0.2736	23511.3	483.62
P04004	Vitronectin	9	6	0.1632	54305	536.35
S6BAP0	IgG H chain	9	6	0.2314	24037.7	453.03
P04196	Histidine-rich glycoprotein	7	6	0.1505	59577.6	341.45
A0A0S2Z4L3	Protein S isoform 2	6	6	0.0989	78853.2	252877
A0A140VKF3	Testis tissue sperm-binding protein Li 70n	6	6	0.1483	46311.6	337.67
O75882	Attractin	6	6	0.0504	158535	386.71
P35858	Insulin-like growth factor-binding protein complex acid labile subunit	6	6	0.124	66034.2	273.09
Q6LAM1	Heavy chain of factor I	6	6	0.2492	35882.7	426.55
Q5FWF9	IGL@ protein	71	5	0.3147	24794.5	4230.16
S6B286	IgG L chain	50	5	0.2698	22871.6	3207.54
A0A0X9USM3	GCT-A4 heavy chain variable region	39	5	0.4297	14303.8	2034.44
B7Z556	cDNA FLJ56822, Highly similar to Alpha-2-HS-glycoprotein	27	5	0.2571	27353.8	1881.46
A0A0X9T7T4	MS-D3 heavy chain variable region	26	5	0.4104	15051.7	1590.95
A0N071	Delta globin	26	5	0.415	16055.3	1554.15
P20742	Pregnancy zone protein	20	5	0.052	163861	1359.89
Q6J1Z7	Hemoglobin beta	20	5	0.5905	11446	1134.76
Q0ZCH4	Immunglobulin heavy chain variable region	18	5	0.4701	13000.5	591.41
V9H1D9	Alpha globin	18	5	0.5391	13582.4	1110.82
Q670S4	Hemoglobin Lepore-Baltimore	16	5	0.5905	11458.9	903.17
S6BGD4	IgG H chain	11	5	0.2094	25015.1	618.61
S6B2B6	IgG H chain	10	5	0.1564	29360	479.29
Q5VY30	Retinol binding protein 4, plasma, isoform CRA_b	9	5	0.2714	22973.6	501.41
P07357	Complement component C8 alpha chain	8	5	0.1147	65162.6	103682
P07358	Complement component C8 beta chain	7	5	0.1117	67046.2	348.87
P20851	C4b-binding protein beta chain	7	5	0.2222	28357.2	334.73
P51884	Lumican	7	5	0.1953	38428.5	372.94
A0A024R2Q7	C-type lectin domain family 3, member B, isoform CRA_a	6	5	0.2673	22536.6	338.5
F8WCZ6	Complement C1s subcomponent	6	5	0.1305	57518.5	308.54
P00736	Complement C1r subcomponent	6	5	0.105	80117.7	324.84
P05543	Thyroxine-binding globulin	6	5	0.1759	46324	361.25
Q53G99	Beta actin variant	5	5	0.2	41764.3	210.1
A0A0B4J2B5	Protein IGHV3OR16-9	25	4	0.4694	10656.7	1585.46
A0A193CHQ9	10E8 heavy chain variable region	25	4	0.3511	14481	1620.43
Q9UL78	Myosin-reactive immunoglobulin light chain variable region	22	4	0.4587	11645.9	1642.22
A2J422	Anti-HER3 scFv	13	4	0.0984	26024.5	354.7
A2J423	Anti-Mpl scFv	13	4	0.1381	25261.9	357.39
Q9UL90	Myosin-reactive immunoglobulin heavy chain variable region	13	4	0.4071	12436.8	470.42
A0A125QYY9	IBM-B2 heavy chain variable region	11	4	0.3496	13569	790.64
A2NKM6	NANUC-1 heavy chain	11	4	0.314	13102.8	484.47
A0A125U0U7	MS-C1 heavy chain variable region	10	4	0.2966	13096.5	812.82
P05090	Apolipoprotein D	10	4	0.1958	21275.3	583.9
Q0ZCH1	Immunglobulin heavy chain variable region	10	4	0.3644	12863.3	446.04
Q9UL71	Myosin-reactive immunoglobulin heavy chain variable region	9	4	0.3802	13153.6	296.81
A0A0B4J1Y9	Immunoglobulin heavy variable 3-72	7	4	0.3361	13202.8	278.82
A2J1M2	Rheumatoid factor RF-IP9	7	4	0.4184	10548.8	301.23
P02743	Serum amyloid P-component	6	4	0.2152	25386.8	283.11
Q9HCC1	Single chain Fv	6	4	0.4107	12242.5	226.2
A0A024RAB9	Complement component 1, q subcomponent, B chain, isoform CRA_a	5	4	0.1779	26721.5	305.22
A0A0R7FJH5	Coagulation factor XII	5	4	0.0862	67860.5	255.19
P02750	Leucine-rich alpha-2-glycoprotein	5	4	0.1787	38177.4	284.25
P07360	Complement component C8 gamma chain	5	4	0.3069	22277.2	324.09
P68032	Actin, alpha cardiac muscle 1	5	4	0.1353	42018.5	188.54
A0A0G2JPA8	Alpha-2-antiplasmin	4	4	0.1733	47936.5	272.68
A2J1N0	Rheumatoid factor RF-IP14	4	4	0.4583	10498.7	170.14
B4DPC7	cDNA FLJ55124, Highly similar to Plasma serine protease inhibitor	4	4	0.1494	37193.4	222.05
P06681	Complement C2	4	4	0.0891	83266.9	227.53
Q569I7	Uncharacterized proteina	38	3	0.2646	20668.2	2184.32
S6AWF4	IgG L chain	38	3	0.2389	19842.2	2177.75
A0A193CHR0	10E8 heavy chain variable region	24	3	0.2672	14428.9	1601.48
Q9UL72	Myosin-reactive immunoglobulin heavy chain variable region	24	3	0.2966	12872.1	1542.52
A0A0C4DH25	Immunoglobulin kappa variable 3-20	16	3	0.2759	12514.9	1260.07
Q9UL70	Myosin-reactive immunoglobulin light chain variable region	16	3	0.3981	11632.9	894.69
A0A109PP82	MS-C2 light chain variable region	12	3	0.2243	11723.9	413.01
Q65ZC8	Single-chain Fv	12	3	0.1189	26126.7	337.3
A2NKM7	NANUC-2 heavy chain	10	3	0.2481	14604.2	463.16
A2NWW3	VH-3 family (VH26)D/J protein	9	3	0.2182	12245.7	353.5
A0N5G3	Rheumatoid factor G9 light chain	7	3	0.3554	12897.1	366.78
A2J1M3	Rheumatoid factor RF-ET5	6	3	0.4479	10334.5	272.96
A2J1M8	Rheumatoid factor RF-IP12	6	3	0.3053	10684.9	422.41
P02747	Complement C1q subcomponent subunit C	6	3	0.1265	25773.3	261.36
Q03591	Complement factor H-related protein 1	6	3	0.103	37650.2	330.04
B2R815	cDNA, FLJ93695, Highly similar to Homo sapiens serpin peptidase inhibitor, clade A (alpha-1 antiproteinase, antitrypsin), member 4 (SERPINA4), mRNA	5	3	0.0749	48525.3	274.61
P22792	Carboxypeptidase N subunit 2	5	3	0.0972	60555.9	365.14
Q0ZCF6	Immunglobulin heavy chain variable region	5	3	0.2171	14547.2	175.68
A0A068LRX1	Ig heavy chain variable region	4	3	0.27	11215.5	231.53
A0A087WSY5	Carboxypeptidase B2	4	3	0.0959	44021.6	206.32
A0A0C4DH38	Immunoglobulin heavy variable 5-51	4	3	0.3333	12674.4	181.25
A0A0F7TAV4	IGHV5-51 protein	4	3	0.3545	12149.4	172.78
A0A0X9UWK7	MS-D4 heavy chain variable region	4	3	0.3115	13525	159.36
A0A125QYY4	GCT-A7 heavy chain variable region	4	3	0.3361	13156.7	156.46
A0N7I9	F5-20	4	3	0.2276	13419	146.03
A2J1N6	Rheumatoid factor RF-ET9	4	3	0.2783	12626	208.47
O43866	CD5 antigen-like	4	3	0.1585	38087.4	256.51
P08185	Corticosteroid-binding globulin	4	3	0.0889	45140.3	207.71
Q96PD5	N-acetylmuramoyl-L-alanine amidase	4	3	0.0799	62216.3	301.77
Q9UL89	Myosin-reactive immunoglobulin heavy chain variable region	4	3	0.2586	12605.1	176.09
A0A0J9YX35	Uncharacterized protein a	3	3	0.2308	12822.4	89.17
A0A0S2Z3Y1	Lectin galactoside-binding soluble 3 binding protein isoform 1	3	3	0.053	65330.2	133.26
A0A125U0V1	MS-F1 heavy chain variable region	3	3	0.2778	13508.8	95.38
A2J1N5	Rheumatoid factor RF-ET6	3	3	0.2872	10449.7	68.72
A2NB45	Cold agglutinin FS-1 L-chain	3	3	0.3894	12387.9	187.01
B1AHL2	Fibulin-1	3	3	0.0513	78328.7	190.55
J3KRP0	Beta-Ala-His dipeptidase	3	3	0.069	51911.8	133.24
O95445	Apolipoprotein M	3	3	0.266	21253.1	149.62
P01766	Immunoglobulin heavy variable 3-13	3	3	0.2328	12506.1	142.45
P04275	von Willebrand factor	3	3	0.0121	309262	99.7
P05160	Coagulation factor XIII B chain	3	3	0.0605	75509.9	131.07
Q16610	Extracellular matrix protein 1	3	3	0.087	60673.5	151.29
Q9UL93	Myosin-reactive immunoglobulin heavy chain variable region	3	3	0.2672	12433.8	191.97
Q9Y509	VH3 protein	3	3	0.1905	15768.4	102.71
U5LKG0	Apolipoprotein L1	3	3	0.1229	32663	131.62
Q9UL88	Myosin-reactive immunoglobulin heavy chain variable region	23	2	0.2366	14142	1551.17
A0A0F7T737	IGHV4-34 protein	17	2	0.2451	11358.5	1183.73
A0A109PSY4	MS-A1 light chain variable region	13	2	0.2264	11375.6	487.82
A0A068LKQ5	Ig heavy chain variable region	11	2	0.2033	13634.1	818.16
A0A075B6R2	Immunoglobulin heavy variable 4-4	11	2	0.1966	12847.5	840.9
A0A0X9USL5	MS-D2 light chain variable region	11	2	0.2243	11414.5	294.82
A0A125U0V2	GCT-A1 heavy chain variable region	11	2	0.1969	13717.2	837.14
A0N5G1	Rheumatoid factor C6 light chain	11	2	0.2069	12527.9	307.34
P04430	Immunoglobulin kappa variable 1-16	11	2	0.188	12618.2	315.63
A2IPH7	HRV Fab 025-VH	8	2	0.1818	12911.3	312.69
A0A125QYY5	GCT-A9 light chain variable region	7	2	0.3178	11609.7	789.38
A0A0F7T8I6	IGHV4-31 protein	6	2	0.25	10845.9	225.08
A0A1C9J6R2	B cell receptor heavy chain variable region	5	2	0.2273	14524.1	130.65
B6EDE2	Epididymis luminal protein 180	5	2	0.1789	13287.6	251.86
Q5NV74	V2-14 protein	5	2	0.3608	10360.1	529.66
A0A0C4DH29	Immunoglobulin heavy variable 1-3	4	2	0.2222	13007.6	247.21
G1FM90	Anti-Influenza A hemagglutinin heavy chain variable region	4	2	0.124	14519.1	117.88
P01591	Immunoglobulin J chain	4	2	0.1572	18098.4	179.5
A0A075B6H7	Protein IGKV3-7	3	2	0.2069	12783.4	87.18
A0A075B7B8	Protein IGHV3OR16-12	3	2	0.188	12874.4	199.32
A0A0X9V9B3	MS-F1 light chain variable region	3	2	0.1786	12107.5	151.32
A0N5G5	Rheumatoid factor D5 light chain	3	2	0.2288	12766.2	200.53
A0N5G7	Rheumatoid factor D5 heavy chain	3	2	0.1345	12986.4	143.39
A2MYD4	V2-7 protein	3	2	0.3438	10352.2	179.7
D3DQX7	Serum amyloid A protein	3	2	0.2951	13561.9	215.11
Q0ZCI6	Immunglobulin heavy chain variable region	3	2	0.1803	13633.1	141.09
Q9UL83	Myosin-reactive immunoglobulin light chain variable region	3	2	0.3611	11834.2	220.18
A0A024CIM4	Carboxylic ester hydrolase	2	2	0.0532	68433.2	77.13
A0A0C4DH36	Protein IGHV3-38	2	2	0.1379	12758.4	70.49
A0A0C4DH68	Immunoglobulin kappa variable 2-24	2	2	0.325	13078.9	75.3
A0A0X9T0H6	GCT-A5 heavy chain variable region	2	2	0.2018	12658	105.29
A2J1N7	Rheumatoid factor RF-ET10	2	2	0.125	10495.8	52.93
B2RP65	Centrosomal protein 110kDa	2	2	0.0069	268912	53.9
G3XAK1	Hepatocyte growth factor-like protein	2	2	0.0248	81998.1	69.41
L8B4I8	Ubiquitin C	2	2	0.0281	59944.2	81.93
O75636	Ficolin-3	2	2	0.0803	32902.6	102.42
P00488	Coagulation factor XIII A chain	2	2	0.0369	83266.3	90.52
P00915	Carbonic anhydrase 1	2	2	0.1149	28869.8	103.21
P02655	Apolipoprotein C-II	2	2	0.2376	11283.7	185.28
P02656	Apolipoprotein C-III	2	2	0.2727	10852.2	149.81
P15814	Immunoglobulin lambda-like polypeptide 1	2	2	0.1408	22962.8	55.9
P16070	CD44 antigen	2	2	0.0283	81536.7	80.56
Q04756	Hepatocyte growth factor activator	2	2	0.0305	70681.1	125.13
Q06033	Inter-alpha-trypsin inhibitor heavy chain H3	2	2	0.0326	99848	100.7
V9GYE7	Complement factor H-related protein 2	2	2	0.0906	28911.5	145.83
a Proteins which are not conserved or with no known or predicted function (www.uniprot.org)
PepCount: the total number of peptide sequences associated with the protein group (i.e. for all the proteins in the group), UniquePepCount: the total number of unique peptides associated with the protein group (i.e. these peptides are not shared with another protein group), CoverPercent: sequence coverage of protein, MW: molecular weight of identified protein, Score: Andromeda score for the best …

## Sheet: 2
Uniprot accession number	Protein ID	PepCount	Unique PepCount	Cover Percent	MW	Score
C0JYY2	Apolipoprotein B	101	84	0.2132	515551	4843.31
P01024	Complement C3	112	63	0.3836	187146	5331.46
P02768	Serum albumin	429	62	0.7668	69366	20265.1
Q53H26	Transferrin variant	115	53	0.7049	77079.1	5388.85
P02787	Serotransferrin	113	53	0.7321	77063.1	5370.16
A0A0K0K1H8	Epididymis secretory sperm binding protein Li 71p	111	51	0.7278	77079.1	5209.97
B4E1B2	cDNA FLJ53691, Highly similar to Serotransferrin	108	51	0.7271	74831.4	4944.45
P01023	Alpha-2-macroglobulin	73	44	0.4037	163289	3421.81
P0C0L5	Complement C4-B	64	42	0.3091	192749	2822.76
P0C0L4	Complement C4-A	60	41	0.2936	192783	2617.99
A0A024R3E3	Apolipoprotein A-I, isoform CRA_a	169	37	0.8052	30777.4	8321.55
B4DHZ6	Transferrin, isoform CRA_c	82	36	0.8019	47387.4	3877.06
P01009	Alpha-1-antitrypsin	164	28	0.6555	46736	9056.73
P00738	Haptoglobin	88	25	0.5197	45204.8	3905.38
A0A140VJJ6	Testicular tissue protein Li 70	52	24	0.5744	49496	2201.54
A8K5A4	cDNA FLJ76826, Highly similar to Homo sapiens ceruloplasmin (ferroxidase) (CP), mRNA	29	24	0.2366	122171	1364.82
P00734	Prothrombin	36	22	0.3891	70036.1	1820.39
P02671	Fibrinogen alpha chain	36	22	0.261	94971.9	1672.21
P02675	Fibrinogen beta chain	56	21	0.444	55927.6	2939.8
V9HWI6	Epididymis secretory protein Li 51	35	21	0.4241	52963.1	1745.35
A8K5T0	cDNA FLJ75416, Highly similar to Homo sapiens complement factor H (CFH), mRNA	27	20	0.2153	138949	1247.89
P01008	Antithrombin-III	38	19	0.4246	52601.8	1789.99
P00739	Haptoglobin-related protein	63	18	0.3851	39029.1	2784.25
P06727	Apolipoprotein A-IV	29	18	0.4343	45398.5	1355.49
B4E1Z4	cDNA FLJ55673, Highly similar to Complement factor B (EC 3.4.21.47)	19	17	0.1532	140941	886.98
V9HW68	Epididymis luminal protein 214	72	16	0.4298	51714.9	3592.05
Q6MZV7	Putative uncharacterized protein DKFZp686C11235a	70	16	0.408	52120.4	3536.43
P02649	Apolipoprotein E	24	16	0.4953	36153.7	1270.05
Q6N089	Uncharacterized proteina	70	15	0.4258	51724	3558.88
Q6N094	Putative uncharacterized protein DKFZp686O01196a	69	15	0.4021	52612.1	3479.04
Q6ZW64	cDNA FLJ41552 fis, clone COLON2004478, Highly similar to Protein Tro alpha1 H,myeloma	40	15	0.4211	53320.7	2269.49
Q96K68	cDNA FLJ14473 fis, clone MAMMA1001080, Highly similar to Homo sapiens SNC73 protein (SNC73) mRNA	40	15	0.417	53087.6	2319.07
A0A1B0GUU9	Immunoglobulin heavy constant mu	26	15	0.3354	51922.9	1226.83
B3KS79	cDNA FLJ35730 fis, clone TESTI2003131, Highly similar to ALPHA-1-ANTICHYMOTRYPSIN	25	15	0.2634	50627.7	1263.98
P0DOX5	Immunoglobulin gamma-1 heavy chain	69	14	0.4076	48985.9	3491.08
Q6GMX6	IGH@ protein	69	14	0.4108	51082.4	3514.77
Q6MZQ6	Putative uncharacterized protein DKFZp686G11190a	69	14	0.3958	52042.3	3513.52
A8K008	Uncharacterized proteina	68	14	0.3941	51595.9	3450.62
Q6N096	Putative uncharacterized protein DKFZp686I15196a	68	14	0.3906	50926.1	3462.16
S6B291	IgG H chain	68	14	0.3906	50869.9	3420.79
P02749	Beta-2-glycoprotein 1	20	14	0.4696	38297.8	824.31
P10909	Clusterin	30	12	0.2873	52494	1401.84
P01860	Immunoglobulin heavy constant gamma 3	27	12	0.3422	41286.5	999.11
Q6ZVX0	cDNA FLJ41981 fis, clone SMINT2011888, Highly similar to Protein Tro alpha1 H,myeloma	27	12	0.2977	52874.2	1663.91
Q86TT1	Full-length cDNA clone CS0DD006YL02 of Neuroblastoma of Homo sapiens (human)	20	12	0.3733	41272.1	899.19
P0DOX2	Immunoglobulin alpha-2 heavy chain	14	12	0.3187	48462.2	589.22
B7Z544	cDNA FLJ51742, Highly similar to Inter-alpha-trypsin inhibitor heavy chain H4	14	12	0.1475	98346.4	723.03
Q6PIL8	IGK@ protein	74	11	0.5381	25833.6	4671.71
Q6PJF2	IGK@ protein	74	11	0.5191	25520.3	4666.3
Q6MZU6	Putative uncharacterized protein DKFZp686C15213a	31	11	0.2435	51098.3	1197.61
Q6MZV6	Putative uncharacterized protein DKFZp686L19235a	26	11	0.2714	51638.8	1576.96
Q9NPP6	Immunoglobulin heavy chain variant	26	11	0.3173	44785.9	1621.75
B7Z549	cDNA FLJ56821, Highly similar to Inter-alpha-trypsin inhibitor heavy chain H1	18	11	0.2038	75507.1	905.8
A0A140VK00	Testicular tissue protein Li 227	16	11	0.3624	34258.3	637.11
P01042	Kininogen-1	15	11	0.2252	71956.6	651.62
B2R7F8	Plasminogen	13	11	0.1852	90538.1	573.47
P02751	Fibronectin	11	11	0.0608	262622	469.93
Q0KKI6	Immunoblobulin light chain	71	10	0.5251	24029.7	4472.29
Q6P5S8	IGK@ protein	71	10	0.4703	25772.6	4436.27
Q6N093	Putative uncharacterized protein DKFZp686I04196a	33	10	0.2662	46060.4	1322.66
Q6P089	IGH@ protein	25	10	0.2604	51997.1	1556.36
E9PGN7	Plasma protease C1 inhibitor	19	10	0.1676	59491.3	984.35
V9HWD8	Epididymis secretory sperm binding protein Li 163pA	18	10	0.2465	54252.9	786.77
P02790	Hemopexin	16	10	0.3225	51675.8	759.21
B7Z1F8	cDNA FLJ53025, Highly similar to Complement C4-B	15	10	0.5148	30443.5	791.81
Q5T985	Inter-alpha-trypsin inhibitor heavy chain H2	14	10	0.1166	105215	540.2
P43652	Afamin	13	10	0.207	69068.4	508.67
P05546	Heparin cofactor 2	12	10	0.1924	57069.9	448.85
P06396	Gelsolin	11	10	0.1752	85696.5	444.91
Q6GMX0	Uncharacterized proteina	71	9	0.428	25806.7	4432.69
Q7Z3Y4	Uncharacterized proteina	70	9	0.4788	25701.6	4408.33
P0DOX7	Immunoglobulin kappa light chain	62	9	0.5561	23378.8	4114.78
A0A5E4	Uncharacterized proteina	61	9	0.3872	24746.4	3464.62
Q6GMX4	IGL@ protein	58	9	0.4153	24809.4	3293.54
Q8N355	IGL@ protein	58	9	0.4188	24792.3	3390.17
Q6GMW4	IGL@ protein	52	9	0.3906	24854.5	2938.88
Q6NS95	IGL@ protein	52	9	0.4188	25147.9	3030.23
Q6PIK1	IGL@ protein	52	9	0.383	24857.3	2922.39
P02763	Alpha-1-acid glycoprotein 1	19	9	0.4328	23511.3	842.07
P04220	Ig mu heavy chain disease protein	14	9	0.2634	43056.8	580.56
P01031	Complement C5	10	9	0.0531	188303	391.45
Q8NEJ1	Uncharacterized proteina	67	8	0.3941	25023.7	3757.24
Q6IN99	IGL@ protein	57	8	0.3489	24887.5	3280.14
Q5FWF9	IGL@ protein	44	8	0.4138	24794.5	2282.25
S6BAN6	IgG L chain	44	8	0.3704	22919.4	2345.07
B7Z8Q2	cDNA FLJ55606, Highly similar to Alpha-2-HS-glycoprotein	38	8	0.2032	46626.4	2085.43
S6C4S2	IgG L chain	35	8	0.3456	22860.5	1891.04
Q7Z379	Putative uncharacterized protein DKFZp686K04218a	23	8	0.2134	51619.8	1446.21
B2R8I2	cDNA, FLJ93914, Highly similar to Homo sapiens histidine-rich glycoprotein (HRG), mRNA	12	8	0.2019	59511.6	447.26
A2KBC6	Anti-FactorVIII scFv	11	8	0.3571	24969.4	573.22
P13671	Complement component C6	8	8	0.1049	104785	457.06
Q7Z2U7	Uncharacterized proteina	57	7	0.3718	25014.7	3343.59
Q567P1	IGL@ protein	56	7	0.3702	24799.3	3226.34
S6AWE6	IgG L chain	34	7	0.3163	22905.6	1864.48
S6BAR0	IgG L chain	34	7	0.3102	23121.5	1866.64
P19652	Alpha-1-acid glycoprotein 2	11	7	0.3582	23602.3	489.69
P02748	Complement component C9	10	7	0.1449	63172.7	518.9
Q8TAY0	Insulin-like growth factor binding protein, acid labile subunit	8	7	0.162	66066.3	368.56
B4E1D8	cDNA FLJ51597, Highly similar to C4b-binding protein alpha chain	7	7	0.1362	60404.6	300.13
S6BAM6	IgG H chain	41	6	0.279	34339.4	2337.64
S6BGE0	IgG H chain	41	6	0.3	32181.2	2373.02
Q6MZX7	Putative uncharacterized protein DKFZp686M24218a	28	6	0.1828	52419.8	1127.08
Q59EP2	Angiotensinogen variant	11	6	0.1405	53777.2	642.78
P02760	Protein AMBP	7	6	0.1534	38999.1	327.06
A0M8Q6	Immunoglobulin lambda constant 7	30	5	0.4623	11253.5	1602.55
S6C4Q9	IgG L chain	19	5	0.2396	22857.3	814.87
S6AWD3	IgG L chain	18	5	0.2678	19941.4	775.09
S6BGE9	IgG L chain	18	5	0.2678	19927.3	776.38
Q0ZCH9	Immunglobulin heavy chain variable region	12	5	0.4545	13435.8	552.02
S6B2A6	IgG H chain	12	5	0.22	32167	456.97
A0A0X9T7T4	MS-D3 heavy chain variable region	10	5	0.4104	15051.7	478.63
Q5VY30	Retinol binding protein 4, plasma, isoform CRA_b	10	5	0.2412	22973.6	376.87
A0A0G2JPA8	Alpha-2-antiplasmin	8	5	0.1944	47936.5	292.07
P51884	Lumican	7	5	0.1864	38428.5	348.56
Q0ZCJ2	Immunglobulin heavy chain variable region	7	5	0.4435	13650.1	272.74
S6BAP0	IgG H chain	7	5	0.2314	24037.7	327.31
Q96PD5	N-acetylmuramoyl-L-alanine amidase	6	5	0.1649	62216.3	428.86
B4DZ36	cDNA FLJ58441, Highly similar to Attractin	6	5	0.0528	129833	322.62
V9HWP0	Pentaxin	6	5	0.2152	25386.8	347.08
P07357	Complement component C8 alpha chain	5	5	0.125	65162.6	261.22
P29622	Kallistatin	5	5	0.1616	48541.4	183.86
P36955	Pigment epithelium-derived factor	5	5	0.0957	46311.6	252.13
B3KNX0	cDNA FLJ30621 fis, clone CTONG2001681, Highly similar to Complement C1s subcomponent (EC 3.4.21.42)	5	5	0.0843	76693.6	253.82
D9YZU5	Beta-globin	5	5	0.3741	15998.2	217.99
Q53HT9	Complement component 1, r subcomponent variant	5	5	0.0894	80239.9	241.04
P02652	Apolipoprotein A-II	20	4	0.41	11174.9	961.12
Q569I7	Uncharacterized proteina	16	4	0.2698	20668.2	710.17
S6AWF4	IgG L chain	16	4	0.2444	19842.2	738.39
A0A0B4J2B5	Immunoglobulin heavy variable 3/OR16-9 (non-functional)	9	4	0.4694	10656.7	434.3
A0A125QYY9	IBM-B2 heavy chain variable region	7	4	0.4146	13569	323.59
A0A193CHQ9	10E8 heavy chain variable region	7	4	0.3817	14481	364.16
Q9UL78	Myosin-reactive immunoglobulin light chain variable region	7	4	0.4587	11645.9	482.12
A2NXP9	K light chain variable region	6	4	0.5455	12009.2	321.21
P02750	Leucine-rich alpha-2-glycoprotein	5	4	0.1383	38177.4	224.36
P05543	Thyroxine-binding globulin	5	4	0.1422	46324	276.57
A0A1L7B5J3	Alpha-1-antitrypsin short transcript variant 1C4	5	4	0.9773	5068.09	195.53
A2J423	Anti-Mpl scFv	5	4	0.1381	25261.9	195.64
A0A0B4J1X5	Immunoglobulin heavy variable 3-74	4	4	0.2906	12839.5	167.19
O43866	CD5 antigen-like	4	4	0.196	38087.4	228.68
P02654	Apolipoprotein C-I	4	4	0.3253	9331.81	141.86
A0A0A0MSV6	Complement C1q subcomponent subunit B	4	4	0.1974	24030.3	207.73
A0A0F7TAG7	IGHV3-72 protein	4	4	0.3883	11675.8	194.99
A2NKM6	NANUC-1 heavy chain	4	4	0.314	13102.8	154.77
A8K9A9	cDNA FLJ77744, Highly similar to Homo sapiens kallikrein B, plasma (Fletcher factor) 1 (KLKB1), mRNA	4	4	0.0768	71352.9	267.61
A2MYE2	A30 protein	12	3	0.4063	10419.5	722.59
Q9UL72	Myosin-reactive immunoglobulin heavy chain variable region	8	3	0.2966	12872.1	380.76
A0A0C4DH25	Immunoglobulin kappa variable 3D-20	6	3	0.2759	12514.9	335.23
A0A1W6IYJ1	N90-VRC38.09 heavy chain variable region	6	3	0.3306	13921.5	315.38
A0A1K0GXZ1	Globin C1	5	3	0.339	19231.9	192.65
C9JF17	Apolipoprotein D	5	3	0.107	24157.7	288.97
Q8IZZ5	Coagulation factor XII-Mie	5	3	0.0618	67734.4	199.08
S6AWF0	IgG H chain	5	3	0.1297	25490.4	218.28
S6B2B6	IgG H chain	5	3	0.1236	29360	216.35
A0A0A0MT36	Immunoglobulin kappa variable 6D-21	4	3	0.1754	12339.7	141.81
Q96IY4	Carboxypeptidase B2	4	3	0.0946	48423.7	172.92
A0A024R2Q7	C-type lectin domain family 3, member B, isoform CRA_a	4	3	0.198	22536.6	177.68
A0A096LPE2	SAA2-SAA4 readthrough	4	3	0.1923	23353.1	225.43
A0A0S2Z4K3	Protein S isoform 1	4	3	0.037	75121.8	192.01
A0A0X9TD47	MS-D1 light chain variable region	4	3	0.3178	11656	257.18
A0A109PP82	MS-C2 light chain variable region	4	3	0.2243	11723.9	173.39
A2J1N6	Rheumatoid factor RF-ET9	4	3	0.313	12626	179.27
A2JA19	Anti-mucin1 light chain variable region	4	3	0.2897	11658	133.63
D3JV41	C-X-C motif chemokine	4	3	0.3095	13707.9	152.6
Q0ZCF6	Immunglobulin heavy chain variable region	4	3	0.2171	14547.2	206.08
A0A0B4J1V6	Immunoglobulin heavy variable 3-73	3	3	0.2269	12857.5	132.84
O95445	Apolipoprotein M	3	3	0.1702	21253.1	107.17
P01766	Immunoglobulin heavy variable 3-13	3	3	0.2328	12506.1	121.92
P07360	Complement component C8 gamma chain	3	3	0.1931	22277.2	134.9
P20851	C4b-binding protein beta chain	3	3	0.1389	28357.2	152.72
Q9NZP8	Complement C1r subcomponent-like protein	3	3	0.0739	53497.7	97.6
A0A068LRX1	Ig heavy chain variable region	3	3	0.27	11215.5	160.09
A0A075B6H7	Immunoglobulin kappa variable 3-7 (non-functional)	3	3	0.2845	12783.4	93.72
A0A0S2Z3Y1	Lectin galactoside-binding soluble 3 binding protein isoform 1	3	3	0.0598	65330.2	117.85
A0A0X9V9B3	MS-F1 light chain variable region	3	3	0.3929	12107.5	147.96
A0A140VJU8	Superoxide dismutase [Cu-Zn]	3	3	0.1542	25850.6	144.59
A2J1N5	Rheumatoid factor RF-ET6	3	3	0.2872	10449.7	143.26
A2MYD4	V2-7 protein	3	3	0.4271	10352.2	109.8
A2NB45	Cold agglutinin FS-1 L-chain	3	3	0.3894	12387.9	137.89
D3DQX7	Serum amyloid A protein	3	3	0.4098	13561.9	200.33
Q0ZCH6	Immunglobulin heavy chain variable region	3	3	0.1908	14335.9	93.54
Q1HP67	Lipoprotein, Lp(A)	3	3	0.0176	226514	124.88
Q9UL83	Myosin-reactive immunoglobulin light chain variable region	3	3	0.4074	11834.2	188.24
Q9UL86	Myosin-reactive immunoglobulin kappa chain variable region	3	3	0.1927	11928.2	88.66
P01700	Immunoglobulin lambda variable 1-47	11	2	0.2479	12283.5	516.61
A0A109PW33	MS-C1 light chain variable region	9	2	0.2593	11796	604.97
A0A125QYY5	GCT-A9 light chain variable region	9	2	0.3178	11609.7	647.41
A0A068LKP9	Ig heavy chain variable region	5	2	0.2083	13076.4	243.26
B1AKG0	Complement factor H-related protein 1	5	2	0.0775	30857.6	292.5
S6BGF5	IgG H chain	5	2	0.1083	25599.4	261.14
A0A0X9T7V9	GCT-A4 light chain variable region	4	2	0.2294	11845.1	266.83
A0A0X9USL5	MS-D2 light chain variable region	4	2	0.2243	11414.5	154.96
P27169	Serum paraoxonase/arylesterase 1	3	2	0.0563	39730.8	124.47
A0A0F7T6Q1	IGHV1-2 protein	3	2	0.1524	11911.3	83.92
A0A1B2FJI3	Apolipoprotein L1	3	2	0.1129	27072.7	126.29
A0N7I9	F5-20	3	2	0.1301	13419	110.5
A0N8J1	V(k)3 sequence of NG9 gene from fetal liver DNA	3	2	0.2222	10770.8	162.44
A3KPE2	Apolipoprotein C-III	3	2	0.2727	10852.2	205.57
Q65ZC8	Single-chain Fv	3	2	0.0451	26126.7	81.5
A0A087WSY4	Immunoglobulin heavy variable 4-30-2	2	2	0.1949	13024.8	104.21
P00740	Coagulation factor IX	2	2	0.0629	51777.9	85.1
P01624	Immunoglobulin kappa variable 3-15	2	2	0.2609	12496	89.16
P01742	Immunoglobulin heavy variable 1-69	2	2	0.1538	12659.2	60.95
P02747	Complement C1q subcomponent subunit C	2	2	0.0857	25773.3	75.2
P04180	Phosphatidylcholine-sterol acyltransferase	2	2	0.0818	49577.3	73.73
P15169	Carboxypeptidase N catalytic chain	2	2	0.048	52285.6	95.71
P22792	Carboxypeptidase N subunit 2	2	2	0.055	60555.9	186.35
Q06033	Inter-alpha-trypsin inhibitor heavy chain H3	2	2	0.0191	99848	84.87
Q16610	Extracellular matrix protein 1	2	2	0.0333	60673.5	69.5
Q7L523	Ras-related GTP-binding protein A	2	2	0.0351	36565.8	58.14
A0A024R6I6	Serpin peptidase inhibitor, clade A (Alpha-1 antiproteinase, antitrypsin), member 10, isoform CRA_b	2	2	0.036	50706.4	45.85
A0A068LL60	Ig heavy chain variable region	2	2	0.1333	13269.5	48.66
A0A075B7B8	Immunoglobulin heavy variable 3/OR16-12 (non-functional)	2	2	0.188	12874.4	135.6
A0A087WT59	Transthyretin	2	2	0.1514	20145.3	95.48
A0A087WWJ5	Neural cell adhesion molecule 1	2	2	0.0484	39861.4	59.02
A0A087X1J7	Glutathione peroxidase	2	2	0.0889	25402	62.88
A0A0C4DH36	Immunoglobulin heavy variable 3-38 (non-functional)	2	2	0.1379	12758.4	89.78
A0A0X9UWL5	GCT-A5 light chain variable region	2	2	0.1239	12467.7	76.04
A0A109PW74	IBM-B3 light chain variable region	2	2	0.1415	11398.6	61.7
A0A125U0V2	GCT-A1 heavy chain variable region	2	2	0.1969	13717.2	130.45
A0A125U0V4	GCT-A2 heavy chain variable region	2	2	0.1905	13781.2	56.99
A0A1C9J6Q9	B cell receptor kappa chain variable region	2	2	0.1215	11753.1	103.88
A0A1W6IYJ0	N90-VRC38.03 heavy chain variable region	2	2	0.129	13580	66.79
A0N5G3	Rheumatoid factor G9 light chain	2	2	0.1983	12897.1	51.55
A0N5G7	Rheumatoid factor D5 heavy chain	2	2	0.1345	12986.4	72.11
A2J1M8	Rheumatoid factor RF-IP12	2	2	0.1895	10684.9	82.58
A2J1N7	Rheumatoid factor RF-ET10	2	2	0.125	10495.8	56.75
A8K1K1	cDNA FLJ76342, Highly similar to Homo sapiens carnosine dipeptidase 1 (metallopeptidase M20 family)(CNDP1), mRNA	2	2	0.0394	56733.5	107.42
B2R9F2	cDNA, FLJ94361, Highly similar to Homo sapiens serine (or cysteine) proteinase inhibitor, clade A(alpha-1 antiproteinase, antitrypsin), member 6 (SERPINA6), mRNA	2	2	0.0444	45094.3	103.54
B7Z550	Complement component 8, beta polypeptide, isoform CRA_b	2	2	0.0265	60139.4	69.73
D6RD17	Immunoglobulin J chain	2	2	0.1083	18020.3	72.17
I3L2X4	Sex hormone-binding globulin	2	2	0.1103	31567.4	81.49
Q0ZCI6	Immunglobulin heavy chain variable region	2	2	0.1803	13633.1	114.02
Q0ZCJ1	Immunglobulin heavy chain variable region	2	2	0.1818	13384.8	98
Q5NV88	V1-22 protein	2	2	0.2449	10643.3	125.34
Q96JD0	Amyloid lambda 6 light chain variable region SAR	2	2	0.2069	12294.3	109.42
Q9UL85	Myosin-reactive immunoglobulin kappa chain variable region	2	2	0.2477	11761	143.75
a Proteins which are not conserved or with no known or predicted function (www.uniprot.org)
PepCount: the total number of peptide sequences associated with the protein group (i.e. for all the proteins in the group), UniquePepCount: the total number of unique peptides associated with the protein group (i.e. these peptides are not shared with another protein group), CoverPercent: sequence coverage of protein, MW: molecular weight of identified protein, Score: Andromeda score for the best …

## Sheet: 3
Uniprot accession number	Protein ID	PepCount	Unique PepCount	Cover Percent	MW	Score
C0JYY2	Apolipoprotein B	173	108	0.2972	515551	9462.6
P01024	Complement C3	238	67	0.4829	187146	14244.9
P02768	Serum albumin	1185	65	0.7947	69366	65203.3
P01023	Alpha-2-macroglobulin	291	50	0.4844	163289	17056.8
B4E1B2	cDNA FLJ53691, Highly similar to Serotransferrin	197	49	0.7242	74831.4	10551
Q53H26	Transferrin variant	206	47	0.6834	77079.1	11243
A0A0K0K1H8	Epididymis secretory sperm binding protein Li 71p	199	45	0.7063	77079.1	10937.5
A0A0G2JL54	Complement C4-B	79	36	0.3092	187714	4627.93
A0A140TA44	Complement C4-A	77	36	0.3004	187658	4362.05
P01009	Alpha-1-antitrypsin	164	28	0.6555	46736	9056.73
A0A024R462	Fibronectin 1, isoform CRA_n	42	28	0.1707	259208	2626.45
P02647	Apolipoprotein A-I	174	26	0.7154	30777.4	8774.01
P00738	Haptoglobin	164	25	0.5296	45204.8	8637.2
B4E1D3	cDNA FLJ53952, Highly similar to Fibrinogen beta chain	124	25	0.6456	54252.7	8599.4
A0A140VJJ6	Testicular tissue protein Li 70	52	24	0.5744	49496	2201.54
A8K5A4	cDNA FLJ76826, Highly similar to Homo sapiens ceruloplasmin (ferroxidase) (CP), mRNA	29	24	0.2366	122171	1364.82
E9KL23	Epididymis secretory sperm binding protein Li 44a	193	21	0.5239	46736	11814.6
P02671	Fibrinogen alpha chain	67	21	0.2852	94971.9	3346.38
P02675	Fibrinogen beta chain	56	21	0.444	55927.6	2939.8
A8K5T0	cDNA FLJ75416, Highly similar to Homo sapiens complement factor H (CFH), mRNA	27	20	0.2153	138949	1247.89
Q1L857	Ceruloplasmin	27	19	0.2396	115470	1660.22
P01008	Antithrombin-III	38	19	0.4246	52601.8	1789.99
Q6GMX6	IGH@ protein	258	17	0.4581	51082.4	14426.6
Q6MZQ6	Putative uncharacterized protein DKFZp686G11190a	244	17	0.4421	52042.3	13401.1
Q6N094	Putative uncharacterized protein DKFZp686O01196a	243	17	0.425	52612.1	13340
A8K008	Uncharacterized proteina	242	17	0.4322	51595.9	13288.5
Q7Z351	Putative uncharacterized protein DKFZp686N02209a	242	17	0.4253	52851.4	13255.9
V9HWI6	Epididymis secretory protein Li 51	45	17	0.4367	52963.1	3028.37
B2R7F8	Plasminogen	29	17	0.2407	90538.1	1296.05
P00734	Prothrombin	27	17	0.3714	70036.1	1778.63
Q6MZV7	Putative uncharacterized protein DKFZp686C11235a	70	16	0.408	52120.4	3536.43
B3KS79	cDNA FLJ35730 fis, clone TESTI2003131, Highly similar to ALPHA-1-ANTICHYMOTRYPSIN	104	15	0.403	51098.3	4459.44
Q6N089	Uncharacterized proteina	70	15	0.4258	51724	3558.88
A0A024R944	Serpin peptidase inhibitor, clade C (Antithrombin), member 1, isoform CRA_a	38	15	0.4095	52601.8	2159.62
A0A1B0GUU9	Immunoglobulin heavy constant mu	26	15	0.3354	51922.9	1226.83
Q6N093	Putative uncharacterized protein DKFZp686I04196a	108	14	0.4532	46060.4	4836.26
Q96K68	cDNA FLJ14473 fis, clone MAMMA1001080, Highly similar to Homo sapiens SNC73 protein (SNC73) mRNA	76	14	0.4069	53087.6	4684.03
P0DOX5	Immunoglobulin gamma-1 heavy chain	69	14	0.4076	48985.9	3491.08
Q6N096	Putative uncharacterized protein DKFZp686I15196a	68	14	0.3906	50926.1	3462.16
P02749	Beta-2-glycoprotein 1	20	14	0.4696	38297.8	824.31
Q6N092	Putative uncharacterized protein DKFZp686K18196a	75	13	0.3526	56423.2	4642.47
P19823	Inter-alpha-trypsin inhibitor heavy chain H2	33	13	0.1734	106462	1489.64
B4DPP8	cDNA FLJ53075, Highly similar to Kininogen-1	26	13	0.3398	46495.9	1490.4
P01860	Ig gamma-3 chain C region	75	12	0.3448	41286.5	3171.57
P02790	Hemopexin	44	12	0.3225	51675.8	2510.11
Q9NPP6	Immunoglobulin heavy chain variant	42	12	0.4111	44785.9	2773.3
B7Z539	cDNA FLJ56954, Highly similar to Inter-alpha-trypsin inhibitor heavy chain H1	30	12	0.2481	72118.5	1792.05
A0A024R6P0	Serpin peptidase inhibitor, clade A (Alpha-1 antiproteinase, antitrypsin), member 3, isoform CRA_c	20	12	0.331	47650.3	1021.87
B4E1Z4	Uncharacterized proteina	16	12	0.1288	140941	803.13
P01031	Complement C5	13	12	0.1002	188303	793.06
Q6PIL8	IGK@ protein	74	11	0.5381	25833.6	4671.71
Q6MZV6	Putative uncharacterized protein DKFZp686L19235a	40	11	0.3445	51638.8	2620.76
Q6ZVX0	cDNA FLJ41981 fis, clone SMINT2011888, Highly similar to Protein Tro alpha1 H,myeloma	40	11	0.3388	52874.2	2585.8
Q6MZU6	Putative uncharacterized protein DKFZp686C15213a	31	11	0.2435	51098.3	1197.61
P06727	Apolipoprotein A-IV	20	11	0.2904	45398.5	1039.82
B7Z549	cDNA FLJ56821, Highly similar to Inter-alpha-trypsin inhibitor heavy chain H1	18	11	0.2038	75507.1	905.8
A0A140VK00	Testicular tissue protein Li 227	16	11	0.3624	34258.3	637.11
Q6PJF2	IGK@ protein	138	10	0.4894	25520.3	9295.66
Q0KKI6	Immunoblobulin light chain	134	10	0.4829	25697.5	8424.57
Q6P5S8	IGK@ protein	126	10	0.4576	25772.6	8170.31
P01861	Ig gamma-4 chain C region	68	10	0.4954	35940.1	2899.24
Q6MZX7	Putative uncharacterized protein DKFZp686M24218a	68	10	0.3277	52419.8	2883.87
Q6P089	IGH@ protein	39	10	0.3333	51997.1	2573.59
B7Z1F8	cDNA FLJ53025, Highly similar to Complement C4-B	26	10	0.4889	30443.5	1551.04
E9PGN7	Plasma protease C1 inhibitor	19	10	0.1676	59491.3	984.35
P03952	Plasma kallikrein	15	10	0.221	71369	846.44
P25311	Zinc-alpha-2-glycoprotein	13	10	0.3423	34258.3	697.75
Q9UNU2	Complement protein C4B frameshift mutant	12	10	0.5	38137.9	864.25
E9KL26	Epididymis tissue protein Li 173	28	9	0.18	55153.5	1651.59
P02763	Alpha-1-acid glycoprotein 1	19	9	0.4328	23511.3	842.07
P43652	Afamin	14	9	0.1519	69068.4	614.43
P05546	Heparin cofactor 2	12	9	0.1683	57069.9	468.31
P13671	Complement component C6	11	9	0.1574	104785	757.49
Q8NEJ1	Uncharacterized proteina	67	8	0.3941	25023.7	3757.24
B7Z8Q2	cDNA FLJ55606, Highly similar to Alpha-2-HS-glycoprotein	38	8	0.2032	46626.4	2085.43
Q7Z379	Putative uncharacterized protein DKFZp686K04218a	33	8	0.2866	51619.8	2209.25
A6XGL1	Transthyretin	21	8	0.5707	20198.6	1363.03
A0A075B6N7	Ig alpha-2 chain C region	11	8	0.3853	36590.9	580.95
A2KBC6	Anti-FactorVIII scFv	11	8	0.3571	24969.4	573.22
A8K2T4	cDNA FLJ78207, Highly similar to Human complement protein component C7 mRNA	9	8	0.1471	93406.2	516.66
G3XAM2	Complement factor I	9	8	0.1684	65058.9	518.37
P02649	Apolipoprotein E	9	8	0.2902	36153.7	525.33
S6BAM6	IgG H chain	111	7	0.279	34339.4	7384.03
S6BGE0	IgG H chain	111	7	0.3	32181.2	7368.5
Q8N355	IGL@ protein	104	7	0.3761	24792.3	6766.21
A2NUT2	Lambda-chain (AA -20 to 215)	101	7	0.3404	24654.3	6325.04
V9GYM3	Apolipoprotein A-II	43	7	0.4962	14914.1	2624.27
S6B2A6	IgG H chain	36	7	0.2567	32167	1910.91
A2KBC8	Anti-TeTox scFv	34	7	0.3277	25155.7	2116.05
P10909	Clusterin	19	7	0.2272	52494	995.51
B4E1E1	cDNA FLJ51598, Highly similar to C4b-binding protein alpha chain	17	7	0.1515	62826.4	860.78
P06396	Gelsolin	10	7	0.1509	85696.5	579.05
A0A024R035	Complement component 9, isoform CRA_a	9	7	0.1664	63202.8	549
Q8TAY0	Insulin-like growth factor binding protein, acid labile subunit	8	7	0.162	66066.3	368.56
Q6IN99	IGL@ protein	98	6	0.3064	24887.5	6254.14
A0A5E4	Uncharacterized proteina	97	6	0.3106	24746.4	6232.37
Q7Z2U7	Uncharacterized proteina	97	6	0.3419	25014.7	6329
Q6NS95	IGL@ protein	90	6	0.3419	25147.9	6228.39
Q6DHW4	Uncharacterized proteina	87	6	0.3249	25107.8	5794.09
S6B2B0	IgG L chain	66	6	0.3226	23116.7	4087.49
S6BAR0	IgG L chain	52	6	0.3519	23121.5	3298.82
P68871	Hemoglobin subunit beta	36	6	0.5034	15998.2	2125.11
B3VL17	Beta globin	25	6	0.6762	11261.8	1388.94
A0A0K2BMD8	Mutant hemoglobin alpha 2 globin chain	22	6	0.5775	15257.4	1348.43
Q53GY3	Angiotensinogen variant	13	6	0.1567	53083.4	683.42
B7Z8B6	cDNA FLJ54395, Highly similar to Inter-alpha-trypsin inhibitor heavy chain H1	12	6	0.1653	69525.8	728.8
P19652	Alpha-1-acid glycoprotein 2	10	6	0.3483	23602.3	594.9
V9HWD8	Epididymis secretory sperm binding protein Li 163pA	10	6	0.1737	54252.9	534.55
V9HWF6	Alpha-1-acid glycoprotein	10	6	0.2736	23511.3	483.62
P04004	Vitronectin	9	6	0.1632	54305	536.35
S6BAP0	IgG H chain	9	6	0.2314	24037.7	453.03
P04196	Histidine-rich glycoprotein	7	6	0.1505	59577.6	341.45
A0A0S2Z4L3	Protein S isoform 2	6	6	0.0989	78853.2	252877
P35858	Insulin-like growth factor-binding protein complex acid labile subunit	6	6	0.124	66034.2	273.09
Q6LAM1	Heavy chain of factor I	6	6	0.2492	35882.7	426.55
Q5FWF9	IGL@ protein	71	5	0.3147	24794.5	4230.16
S6B286	IgG L chain	50	5	0.2698	22871.6	3207.54
A0A0X9USM3	GCT-A4 heavy chain variable region	39	5	0.4297	14303.8	2034.44
A0M8Q6	Immunoglobulin lambda constant 7	30	5	0.4623	11253.5	1602.55
A0A0X9T7T4	MS-D3 heavy chain variable region	26	5	0.4104	15051.7	1590.95
A0N071	Delta globin	26	5	0.415	16055.3	1554.15
P20742	Pregnancy zone protein	20	5	0.052	163861	1359.89
Q0ZCH4	Immunglobulin heavy chain variable region	18	5	0.4701	13000.5	591.41
V9H1D9	Alpha globin	18	5	0.5391	13582.4	1110.82
S6AWD3	IgG L chain	18	5	0.2678	19941.4	775.09
Q670S4	Hemoglobin Lepore-Baltimore	16	5	0.5905	11458.9	903.17
S6BGD4	IgG H chain	11	5	0.2094	25015.1	618.61
S6B2B6	IgG H chain	10	5	0.1564	29360	479.29
Q5VY30	Retinol binding protein 4, plasma, isoform CRA_b	9	5	0.2714	22973.6	501.41
P07357	Complement component C8 alpha chain	8	5	0.1147	65162.6	103682
P07358	Complement component C8 beta chain	7	5	0.1117	67046.2	348.87
P20851	C4b-binding protein beta chain	7	5	0.2222	28357.2	334.73
Q0ZCJ2	Immunglobulin heavy chain variable region	7	5	0.4435	13650.1	272.74
S6BAP0	IgG H chain	7	5	0.2314	24037.7	327.31
A0A024R2Q7	C-type lectin domain family 3, member B, isoform CRA_a	6	5	0.2673	22536.6	338.5
F8WCZ6	Complement C1s subcomponent	6	5	0.1305	57518.5	308.54
P00736	Complement C1r subcomponent	6	5	0.105	80117.7	324.84
P05543	Thyroxine-binding globulin	6	5	0.1759	46324	361.25
P36955	Pigment epithelium-derived factor	5	5	0.0957	46311.6	252.13
A0A0B4J2B5	Protein IGHV3OR16-9	25	4	0.4694	10656.7	1585.46
A0A193CHQ9	10E8 heavy chain variable region	25	4	0.3511	14481	1620.43
Q9UL78	Myosin-reactive immunoglobulin light chain variable region	22	4	0.4587	11645.9	1642.22
P02652	Apolipoprotein A-II	20	4	0.41	11174.9	961.12
A2J422	Anti-HER3 scFv	13	4	0.0984	26024.5	354.7
A2J423	Anti-Mpl scFv	13	4	0.1381	25261.9	357.39
Q9UL90	Myosin-reactive immunoglobulin heavy chain variable region	13	4	0.4071	12436.8	470.42
A0A125QYY9	IBM-B2 heavy chain variable region	11	4	0.3496	13569	790.64
A0A125U0U7	MS-C1 heavy chain variable region	10	4	0.2966	13096.5	812.82
P05090	Apolipoprotein D	10	4	0.1958	21275.3	583.9
Q0ZCH1	Immunglobulin heavy chain variable region	10	4	0.3644	12863.3	446.04
Q9UL71	Myosin-reactive immunoglobulin heavy chain variable region	9	4	0.3802	13153.6	296.81
A0A0B4J1Y9	Immunoglobulin heavy variable 3-72	7	4	0.3361	13202.8	278.82
A2J1M2	Rheumatoid factor RF-IP9	7	4	0.4184	10548.8	301.23
P02743	Serum amyloid P-component	6	4	0.2152	25386.8	283.11
Q9HCC1	Single chain Fv	6	4	0.4107	12242.5	226.2
A0A0R7FJH5	Coagulation factor XII	5	4	0.0862	67860.5	255.19
P02750	Leucine-rich alpha-2-glycoprotein	5	4	0.1787	38177.4	284.25
P07360	Complement component C8 gamma chain	5	4	0.3069	22277.2	324.09
A0A1L7B5J3	Alpha-1-antitrypsin short transcript variant 1C4	5	4	0.9773	5068.09	195.53
A0A0A0MSV6	Complement C1q subcomponent subunit B	4	4	0.1974	24030.3	207.73
A0A0G2JPA8	Alpha-2-antiplasmin	4	4	0.1733	47936.5	272.68
A2J1N0	Rheumatoid factor RF-IP14	4	4	0.4583	10498.7	170.14
B4DPC7	cDNA FLJ55124, Highly similar to Plasma serine protease inhibitor	4	4	0.1494	37193.4	222.05
P06681	Complement C2	4	4	0.0891	83266.9	227.53
Q569I7	Uncharacterized proteina	38	3	0.2646	20668.2	2184.32
S6AWF4	IgG L chain	38	3	0.2389	19842.2	2177.75
A0A193CHR0	10E8 heavy chain variable region	24	3	0.2672	14428.9	1601.48
Q9UL72	Myosin-reactive immunoglobulin heavy chain variable region	24	3	0.2966	12872.1	1542.52
A0A0C4DH25	Immunoglobulin kappa variable 3-20	16	3	0.2759	12514.9	1260.07
Q9UL70	Myosin-reactive immunoglobulin light chain variable region	16	3	0.3981	11632.9	894.69
A0A109PP82	MS-C2 light chain variable region	12	3	0.2243	11723.9	413.01
Q65ZC8	Single-chain Fv	12	3	0.1189	26126.7	337.3
A2NWW3	VH-3 family (VH26)D/J protein	9	3	0.2182	12245.7	353.5
A0N5G3	Rheumatoid factor G9 light chain	7	3	0.3554	12897.1	366.78
A2J1M3	Rheumatoid factor RF-ET5	6	3	0.4479	10334.5	272.96
A2J1M8	Rheumatoid factor RF-IP12	6	3	0.3053	10684.9	422.41
P02747	Complement C1q subcomponent subunit C	6	3	0.1265	25773.3	261.36
Q03591	Complement factor H-related protein 1	6	3	0.103	37650.2	330.04
B2R815	cDNA, FLJ93695, Highly similar to Homo sapiens serpin peptidase inhibitor, clade A (alpha-1 antiproteinase, antitrypsin), member 4 (SERPINA4), mRNA	5	3	0.0749	48525.3	274.61
P22792	Carboxypeptidase N subunit 2	5	3	0.0972	60555.9	365.14
A0A1K0GXZ1	Globin C1	5	3	0.339	19231.9	192.65
A0A068LRX1	Ig heavy chain variable region	4	3	0.27	11215.5	231.53
A0A087WSY5	Carboxypeptidase B2	4	3	0.0959	44021.6	206.32
A0A0C4DH38	Immunoglobulin heavy variable 5-51	4	3	0.3333	12674.4	181.25
A0A0F7TAV4	IGHV5-51 protein	4	3	0.3545	12149.4	172.78
A0A0X9UWK7	MS-D4 heavy chain variable region	4	3	0.3115	13525	159.36
A0N7I9	F5-20	4	3	0.2276	13419	146.03
A2J1N6	Rheumatoid factor RF-ET9	4	3	0.2783	12626	208.47
O43866	CD5 antigen-like	4	3	0.1585	38087.4	256.51
P08185	Corticosteroid-binding globulin	4	3	0.0889	45140.3	207.71
Q96PD5	N-acetylmuramoyl-L-alanine amidase	4	3	0.0799	62216.3	301.77
Q9UL89	Myosin-reactive immunoglobulin heavy chain variable region	4	3	0.2586	12605.1	176.09
A0A0S2Z4K3	Protein S isoform 1	4	3	0.037	75121.8	192.01
A2JA19	Anti-mucin1 light chain variable region	4	3	0.2897	11658	133.63
A0A140VJU8	Superoxide dismutase [Cu-Zn]	3	3	0.1542	25850.6	144.59
A0A0J9YX35	Uncharacterized proteina	3	3	0.2308	12822.4	89.17
A0A0S2Z3Y1	Lectin galactoside-binding soluble 3 binding protein isoform 1	3	3	0.053	65330.2	133.26
A0A125U0V1	MS-F1 heavy chain variable region	3	3	0.2778	13508.8	95.38
A2J1N5	Rheumatoid factor RF-ET6	3	3	0.2872	10449.7	68.72
A2NB45	Cold agglutinin FS-1 L-chain	3	3	0.3894	12387.9	187.01
J3KRP0	Beta-Ala-His dipeptidase	3	3	0.069	51911.8	133.24
O95445	Apolipoprotein M	3	3	0.266	21253.1	149.62
P01766	Immunoglobulin heavy variable 3-13	3	3	0.2328	12506.1	142.45
P04275	von Willebrand factor	3	3	0.0121	309262	99.7
P05160	Coagulation factor XIII B chain	3	3	0.0605	75509.9	131.07
Q16610	Extracellular matrix protein 1	3	3	0.087	60673.5	151.29
Q9UL93	Myosin-reactive immunoglobulin heavy chain variable region	3	3	0.2672	12433.8	191.97
U5LKG0	Apolipoprotein L1	3	3	0.1229	32663	131.62
Q9UL88	Myosin-reactive immunoglobulin heavy chain variable region	23	2	0.2366	14142	1551.17
A0A0F7T737	IGHV4-34 protein	17	2	0.2451	11358.5	1183.73
A0A087WWJ5	Neural cell adhesion molecule 1	2	2	0.0484	39861.4	59.02
P01700	Immunoglobulin lambda variable 1-47	11	2	0.2479	12283.5	516.61
A0A068LKQ5	Ig heavy chain variable region	11	2	0.2033	13634.1	818.16
A0A075B6R2	Immunoglobulin heavy variable 4-4	11	2	0.1966	12847.5	840.9
A0A0X9USL5	MS-D2 light chain variable region	11	2	0.2243	11414.5	294.82
A0A125U0V2	GCT-A1 heavy chain variable region	11	2	0.1969	13717.2	837.14
A0N5G1	Rheumatoid factor C6 light chain	11	2	0.2069	12527.9	307.34
P04430	Immunoglobulin kappa variable 1-16	11	2	0.188	12618.2	315.63
A0A125QYY5	GCT-A9 light chain variable region	7	2	0.3178	11609.7	789.38
A0A0F7T8I6	IGHV4-31 protein	6	2	0.25	10845.9	225.08
A0A1C9J6R2	B cell receptor heavy chain variable region	5	2	0.2273	14524.1	130.65
B6EDE2	Epididymis luminal protein 180	5	2	0.1789	13287.6	251.86
Q5NV74	V2-14 protein	5	2	0.3608	10360.1	529.66
G1FM90	Anti-Influenza A hemagglutinin heavy chain variable region	4	2	0.124	14519.1	117.88
A0A0X9T7V9	GCT-A4 light chain variable region	4	2	0.2294	11845.1	266.83
P01591	Immunoglobulin J chain	4	2	0.1572	18098.4	179.5
A0A075B6H7	Protein IGKV3-7	3	2	0.2069	12783.4	87.18
A0A0X9V9B3	MS-F1 light chain variable region	3	2	0.1786	12107.5	151.32
A0N5G5	Rheumatoid factor D5 light chain	3	2	0.2288	12766.2	200.53
A0N5G7	Rheumatoid factor D5 heavy chain	3	2	0.1345	12986.4	143.39
D3DQX7	Serum amyloid A protein	3	2	0.2951	13561.9	215.11
Q0ZCI6	Immunglobulin heavy chain variable region	3	2	0.1803	13633.1	141.09
Q9UL83	Myosin-reactive immunoglobulin light chain variable region	3	2	0.3611	11834.2	220.18
A0A0C4DH36	Protein IGHV3-38	2	2	0.1379	12758.4	70.49
P01742	Immunoglobulin heavy variable 1-69	2	2	0.1538	12659.2	60.95
A0A024R6I6	Serpin peptidase inhibitor, clade A (Alpha-1 antiproteinase, antitrypsin), member 10, isoform CRA_b	2	2	0.036	50706.4	45.85
A0A0C4DH68	Immunoglobulin kappa variable 2-24	2	2	0.325	13078.9	75.3
A0A0X9T0H6	GCT-A5 heavy chain variable region	2	2	0.2018	12658	105.29
A2J1N7	Rheumatoid factor RF-ET10	2	2	0.125	10495.8	52.93
A0A1C9J6Q9	B cell receptor kappa chain variable region	2	2	0.1215	11753.1	103.88
G3XAK1	Hepatocyte growth factor-like protein	2	2	0.0248	81998.1	69.41
O75636	Ficolin-3	2	2	0.0803	32902.6	102.42
P00488	Coagulation factor XIII A chain	2	2	0.0369	83266.3	90.52
A8K1K1	cDNA FLJ76342, Highly similar to Homo sapiens carnosine dipeptidase 1 (metallopeptidase M20 family)(CNDP1), mRNA	2	2	0.0394	56733.5	107.42
P00915	Carbonic anhydrase 1	2	2	0.1149	28869.8	103.21
I3L2X4	Sex hormone-binding globulin	2	2	0.1103	31567.4	81.49
P02655	Apolipoprotein C-II	2	2	0.2376	11283.7	185.28
P02656	Apolipoprotein C-III	2	2	0.2727	10852.2	149.81
P16070	CD44 antigen	2	2	0.0283	81536.7	80.56
Q96JD0	Amyloid lambda 6 light chain variable region SAR	2	2	0.2069	12294.3	109.42
Q04756	Hepatocyte growth factor activator	2	2	0.0305	70681.1	125.13
Q06033	Inter-alpha-trypsin inhibitor heavy chain H3	2	2	0.0326	99848	100.7
V9GYE7	Complement factor H-related protein 2	2	2	0.0906	28911.5	145.83
a Proteins which are not conserved or with no known or predicted function (www.uniprot.org)
PepCount: the total number of peptide sequences associated with the protein group (i.e. for all the proteins in the group), UniquePepCount: the total number of unique peptides associated with the protein group (i.e. these peptides are not shared with another protein group), CoverPercent: sequence coverage of protein, MW: molecular weight of identified protein, Score: Andromeda score for the best …
